# Supplementary material for: Identifying cancer-associated leukocyte profiles using high-resolution flow cytometry screening and machine learning
Source: Front Immunol. 2023 Aug 3;14:1211064. doi: 10.3389/fimmu.2023.1211064 (PMC10435879; doi:10.3389/fimmu.2023.1211064)
Supplement: Supplementary file 1 [file Table_1.xlsx]

## Sheet: COMPOSITION
name	tumour	treatment	CD4 44+B-	CD4 44-B+	CD8 L-B-	CD8 L-B+	CD8 L+B+	CD8c L-B-	CD8c L-B+	CD8c L+B+	Othr T	NK 90+	NK L-C-	NK L-C+	NK L+C+	NK L+C-	B 44-L+	B44 D-II-	B44 D+II+	N B-6a+	NB CL-	NB CL+	N B++6a-	Mo F-L-	Mo F+L-	Mo F+L+	Mo F-L+	Eo 44-C-	Eo 44+C+	DC L1-	DC L1+	DC6a L1-	DC6a L1+	Mac 45_B-	Mac 45_B+	Othr Mac	11c L1-	11c L1+	Othr 6C	Othr 1	Othr 2	tumour_mass_combined	beads	perwell_factor	total
290722_MPTLVo29_FC_4T1R4T1L_Spln_D21_C2_006_007.fcs	4T1	Untreated	0.00473743	0.0118212	0.000437729	0.00137994	5.25285e-05	3.00615e-05	0.00279003	0	0.00019776	0.000784281	0.000103481	1.24032e-05	0	0	0.0110437	0.00373691	0.00830796	0.276724	0.584391	0.0111769	0.00196433	0.00319828	0.0340945	0.00414993	0.000735624	0.0193811	0.0040405	0.000319719	0.000228464	6.99605e-05	0.000154943	0.00170309	0.00013921	0.000144507	0.000201672	0.0020575	0.00378147	0.00439403	0.00151351	1171	0.018261	2.7106e-05	1
290722_MPTLVo29_FC_4T1R4T1L_Spln_D21_C6_030_031.fcs	4T1	Untreated	0.00278566	0.00603864	0.000377687	0.00110152	2.26616e-05	9.07831e-05	0.00193394	4.60705e-05	0.000222771	0.000951614	0.000229595	5.35094e-06	0	0	0.0049285	0.00949256	0.0104363	0.299636	0.571432	0.00496188	0.00191294	0.00367499	0.0373968	0.000865445	0.000205614	0.0160423	0.00365741	0.000229887	0.000135524	3.77276e-05	6.01606e-05	0.00195426	0.000258248	0.000277078	0.000255575	0.00105966	0.00359108	0.011133	0.00255829	1083	0.00966639	1.1694e-05	1
290722_MPTLVo29_FC_4T1R4T1L_Spln_D21_C8_040_041.fcs	4T1	Untreated	0.0053529	0.0202334	0.000375018	0.00238857	0.000113892	0.000395732	0.00462397	0.000110257	0.000442395	0.00204969	0.000709737	0.000749152	0	8.69584e-05	0.0111197	0.0073753	0.0179045	0.193672	0.593149	0.0332795	0.00533717	0.00485742	0.0531178	0.00749429	0.00117137	0.00841987	0.00452863	0.000495154	0.000221141	0.000135436	0.000239963	0.00152274	0.00163854	0.000273533	0.000468498	0.00239604	0.00543941	0.00545946	0.00265141	773	0.0346666	4.19795e-05	1
290722_MPTLVo29_FC_4T1R4T1L_Spln_D21_C9_042_043.fcs	4T1	Untreated	0.0034061	0.0112972	0.000580992	0.00155416	5.60147e-06	0.000104184	0.00310673	6.64279e-05	0.000222601	0.00148536	0.00022858	1.32264e-05	0	0	0.00613165	0.00728651	0.0152392	0.214298	0.637587	0.00372939	0.00249894	0.00386902	0.0442078	0.00127372	0.000198874	0.0191185	0.00342638	0.000243527	0.000197947	3.73019e-05	7.43521e-05	0.00214377	0.000311744	0.00017978	0.000255379	0.000960961	0.00435704	0.00650565	0.00379678	486	0.0120527	1.44525e-05	1
290722_MPTLVo29_FC_CT26RCT26L_Spln_D21_C1_004_005.fcs	CT26	Untreated	0.0246818	0.0483221	0.002447	0.00337506	0.000920092	0.0302771	0.012499	0.00207836	0.00117604	0.0100964	0.000863135	0.000362092	0.00317629	0.00473539	0.36844	0.0509364	0.0377479	0.00417322	0.00750692	0.237877	0.0300701	0.00180597	0.0280162	0.0272701	0.00373047	0.0138657	0.00170951	0.000888923	0.000277902	0.000510597	0.00105544	0.00324626	0.00717978	0	0.00208515	0.0124166	0.00318993	0.00724728	0.00374241	1009	0.213843	0.000263772	1
290722_MPTLVo29_FC_CT26RCT26L_Spln_D21_C3_015_016.fcs	CT26	Untreated	0.016994	0.0683138	0.00174279	0.008199	0.0019659	0.00263687	0.0160169	0.00228974	0.00154193	0.00611502	0.000691578	0.000290122	0.00261194	0.00153226	0.150154	0.0482805	0.0319717	0.00367813	0.0232297	0.486822	0.022302	0.00180877	0.0175678	0.0216708	0.00569525	0.00970755	0.00371151	0.00053418	0.000333999	0.00122733	0.00217456	0.00164276	0.00276782	0.000187786	0.00132674	0.0167884	0.00575076	0.00464544	0.00507822	1391	0.261146	0.000317017	1
290722_MPTLVo29_FC_CT26RCT26L_Spln_D21_C4_016_017.fcs	CT26	Untreated	0.0267976	0.0839755	0.00236639	0.00612496	0.00106773	0.0106934	0.0148409	0.00241186	0.00260544	0.00871823	0.000751229	0.00189088	0.00698395	0.00887695	0.306371	0.0612428	0.0505742	0.00484288	0.0117155	0.280323	0.0219879	0.00146704	0.0161676	0.01712	0.00333456	0.0135912	0.00163185	0.000257891	0	0.000296265	0	0.00148704	0.00683844	0.000815932	0.00533767	0.00108068	0.00237973	0.00588715	0.00714484	875	0.37261	0.000459148	1
290722_MPTLVo29_FC_CT26RCT26L_Spln_D21_C6_027_028.fcs	CT26	Untreated	0.0154295	0.0868973	0.000386439	0.0102574	0.00141671	0.00233876	0.018265	0.00332324	0.0020514	0.00584741	0	0.000257322	0.000534611	0.000582443	0.191563	0.0410029	0.0398425	0.00563487	0.0208794	0.423369	0.0120352	0.00179679	0.0149324	0.0363765	0.00515885	0.0154981	0.00158717	0.000315859	0.00148119	0.000362858	0.00241089	0.00327833	0.00144406	0.000166556	0.000522996	0.0188612	0.00230741	0.00630913	0.00527623	1623	0.229558	0.000281176	1
290722_MPTLVo29_FC_CT26RCT26L_Spln_D21_C7_035_036.fcs	CT26	Untreated	0.0209612	0.126625	0.000772954	0.014469	0.00108989	0.00233899	0.0241793	0.0012925	0.00193763	0.00593274	0.00153363	0.00102939	0.00374264	0.00427167	0.343553	0.111404	0.0727218	0.0136437	0.00883093	0.137085	0.0230002	0.00154026	0.0139599	0.0133447	0.00171979	0.00803685	0.000705477	0.000157945	0	0.000181447	0.000803711	0.00200362	0.00303283	0.000999432	0.000261524	0.0104243	0.00194328	0.012877	0.00759337	177	0.231874	0.000281204	1
290722_MPTLVo29_FC_NilBalbC_Spln_D21_C3_011_012.fcs	NIL	Untreated	0.0259565	0.115907	0.00193394	0.0182702	0.00385962	0.00432161	0.0251362	0.00540158	0.00456279	0.011614	0.00094453	0.00237742	0.017562	0.0131542	0.232289	0.105374	0.0534234	0.0123303	0.0260609	0.161541	0.041652	0.00247035	0.025243	0.00856114	0.00182047	0.022318	0.00190089	0.000243188	0	0.000558747	0.00123747	0.00112181	0.00667091	0.00102588	0.00181201	0.0104454	0.00374008	0.0188354	0.00832277	0	0.360017	0.00043297	1
290722_MPTLVo29_FC_NilBalbC_Spln_D21_C5_022_023.fcs	NIL	Untreated	0.0192679	0.132216	0.000707504	0.0161168	0.00259376	0.00199821	0.0232627	0.00169008	0.0022952	0.00853346	0.00196528	0.00235557	0.0120716	0.0120853	0.394053	0.0443242	0.0435059	0.00597271	0.00639918	0.159885	0.0377421	0.00105738	0.013075	0.00843396	0.00255801	0.0131363	0.00129148	0.000867426	0	0.000332166	0.000882788	0.000333448	0.00634519	0	0.00215441	0.00484654	0.00244576	0.00801495	0.00518335	0	0.422381	0.000514787	1
290722_MPTLVo29_FC_NilBalbC_Spln_D21_C7_033_034.fcs	NIL	Untreated	0.0232207	0.164942	0.00126556	0.0180497	0.00267672	0.00204248	0.0271632	0.00211622	0.00205279	0.00874235	0.00100441	0.00273882	0.00554425	0.00794777	0.395585	0.0625579	0.0553835	0.00339939	0.00286167	0.119421	0.022439	0.0014711	0.0122257	0.00780332	0.00246384	0.0119839	0.00115508	0.000258604	0.000485081	0.000297085	0.000526369	0	0.00425629	0.00190911	0.00192688	0.00596018	0.00178973	0.0080118	0.0063217	0	0.380024	0.000460418	1
290722_MPTLVo29_FC_NilBalbC_Spln_D21_C9_044_045.fcs	NIL	Untreated	0.0245928	0.115793	0.00613513	0.0172698	0.00218544	0.0014331	0.0232247	0.00138842	0.00104752	0.00559411	0.000384404	0.000107507	0.000446712	0.000811132	0.365885	0.0691073	0.0719446	0.00371716	0.031127	0.167505	0.0235977	0.00176947	0.0169528	0.0058402	0.000538831	0.0148685	0.00137533	0.000131963	0.000247532	0.000454797	0	0.000608737	0.000482653	0.000835026	0.00218503	0.00428563	0.00192804	0.00785391	0.00634427	0	0.197755	0.000234946	1
290722_MPTLVo29_FC_NilBalbC_Spln_D21_C9_045_046.fcs	NIL	Untreated	0.0219428	0.124938	0.00905479	0.0173384	0.00212792	0.00182668	0.0248101	0.000721	0.00155773	0.00397138	0.000598858	0	0.00104389	0.00075819	0.397464	0.0715919	0.0680531	0.00231636	0.0317894	0.146786	0.0183813	0.00200482	0.0101416	0.00248137	0.000209859	0.0145705	0.00103304	0.00061675	0.000578438	0	0.000313836	0.000355628	0.00112788	0.00162609	0.000510604	0.00258446	0.000948524	0.00879949	0.00502558	0	0.455626	0.000549029	1
260822_MPTLVo30_FC_4T1R4T1L_Bld_D21_C2_009_028.fcs	4T1	Untreated	0.00257749	0.00741274	0.000131919	0.00075875	2.21339e-05	7.42387e-05	0.0015416	2.87137e-05	7.29494e-05	0.00101963	0.000367829	0.000297075	1.67974e-06	1.02318e-05	0.00137935	0.00120925	0.00812255	0.0547831	0.841376	0.0016134	0.00163715	0.0015691	0.0143854	0.000733015	0.000206308	0.00597458	0.0462548	0.000119047	4.25771e-05	6.15345e-06	1.82116e-05	0.000684224	0.000407128	0.000164299	0.000163945	0.000226886	0.0017206	0.000972712	0.00191277	1717	0.00717046	8.78721e-06	1
260822_MPTLVo30_FC_4T1R4T1L_Bld_D21_C2_010_029.fcs	4T1	Untreated	0.00194124	0.00531195	0.000350524	0.00103587	3.85081e-05	1.26449e-05	0.00110873	1.27159e-05	7.023e-05	0.00075395	5.95372e-05	4.66527e-06	0	7.55194e-06	0.00165846	0.00149905	0.00656666	0.0568661	0.844478	0.000569752	0.00138703	0.00187806	0.0144646	0.000608657	0.000186457	0.0074818	0.046629	8.38729e-05	3.01686e-05	1.13545e-05	4.83904e-05	0.000539532	9.87344e-05	0.000221134	7.81883e-05	0.000237688	0.000996372	0.00137278	0.00130018	1356	0.00793466	9.72859e-06	1
260822_MPTLVo30_FC_4T1R4T1L_Bld_D21_C4_017_036.fcs	4T1	Untreated	0.00163357	0.00395682	0.000429124	0.00102564	2.41072e-05	5.22462e-05	0.00134667	2.40807e-05	4.83627e-05	0.000992996	9.67584e-05	4.81898e-06	0	0	0.00102428	0.00137716	0.00854386	0.0640796	0.856342	0.000609733	0.000369111	0.00169475	0.0141167	0.000280998	7.06204e-05	0.00442412	0.033237	6.93092e-05	1.68798e-05	1.25105e-05	9.71927e-06	0.000604221	8.72068e-05	0.000132631	9.03793e-05	0.0002604	0.00109084	0.00130595	0.000515051	868	0.00545041	6.69943e-06	1
260822_MPTLVo30_FC_4T1R4T1L_Bld_D21_C5_021_040.fcs	4T1	Untreated	0.00206158	0.00486146	0.000173164	0.00105621	4.74354e-05	7.76385e-05	0.0016931	5.65368e-05	6.8398e-05	0.000799007	0.000193617	0.000102724	1.57494e-06	1.5989e-06	0.00115362	0.00081996	0.00685839	0.0544302	0.865716	0.00134321	0.000874021	0.0012492	0.0109257	0.000444031	0.000142117	0.0026472	0.0379652	5.4795e-05	1.27746e-05	1.15391e-05	1.02452e-05	0.000435382	0.000169051	6.94728e-05	0.000106419	0.000128096	0.00133294	0.000691535	0.00121526	1672	0.00671637	8.23898e-06	1
260822_MPTLVo30_FC_4T1R4T1L_Bld_D21_C9_041_060.fcs	4T1	Untreated	0.00177228	0.00631378	0.000169725	0.000802889	1.90695e-05	9.29885e-05	0.00148374	2.42436e-05	5.73844e-05	0.00131962	0.000565607	0.000396443	2.02605e-06	2.05688e-05	0.0015506	0.00113121	0.00943113	0.0506382	0.857154	0.00218929	0.00061725	0.00161127	0.0162388	0.000663106	0.000165049	0.00236969	0.0388578	0.00010704	1.84879e-05	1.48442e-05	1.09832e-05	0.000344366	0.000203442	0.000202058	0.00014907	0.000147131	0.00155282	0.000786468	0.000805364	1600	0.00860989	1.05989e-05	1
260822_MPTLVo30_FC_CT26RCT26L_Bld_D21_C1_003_022.fcs	CT26	Untreated	0.0192346	0.0916132	0.00955206	0.0128923	0.00274746	0.000310125	0.0134892	0.000623735	0.00223917	0.0056585	0.00140179	0	9.12206e-05	0.000277825	0.221127	0.0430704	0.0322347	0.0149595	0.0253786	0.325924	0.0339026	0.00287879	0.0180449	0.0468519	0.0059449	0.0217624	0	0.000705272	0.000369953	0.000891124	0.00207691	0.00204947	0.00115812	0.000524852	0.00178065	0.0231854	0.00728961	0.0039183	0.00383935	1013	0.388623	0.000477201	1
260822_MPTLVo30_FC_CT26RCT26L_Bld_D21_C3_014_033.fcs	CT26	Untreated	0.0142202	0.104283	0.0022603	0.0119636	0.00162533	0.00130462	0.0195908	0.00180393	0.000543441	0.0048883	0.000982827	0.000240666	0.00182278	0.00224009	0.174733	0.0392685	0.0397633	0.0196659	0.0415954	0.365674	0.0219508	0.00141288	0.0165236	0.0465688	0.00697358	0.0114436	0	0.000741726	0.000486344	0.00058574	0.00395248	0.00224911	0.00365395	0.00165594	0.00100837	0.0202037	0.00644674	0.00320508	0.00246754	2520	0.412598	0.000501867	1
260822_MPTLVo30_FC_CT26RCT26L_Bld_D21_C3_015_034.fcs	CT26	Untreated	0.0154257	0.116956	0.00252298	0.00979286	0.00181421	0.00354957	0.0199824	0.00219662	0.00136484	0.00711703	0.000822785	0.000100738	0.00265035	0.00260913	0.244151	0.0619993	0.0584679	0.0107013	0.0165405	0.269774	0.0323871	0.00202766	0.0130112	0.0341616	0.00583801	0.0120685	0	0.000310472	0.000162859	0.000686502	0.00226396	0.00251049	0.00454207	0.00077016	0.00108536	0.0256622	0.00408418	0.00613296	0.00375587	1069	0.344041	0.000420143	1
260822_MPTLVo30_FC_CT26RCT26L_Bld_D21_C4_016_035.fcs	CT26	Untreated	0.0212124	0.0937902	0.00664975	0.0138079	0.00478167	0.000498223	0.0217853	0.00100204	0.000922379	0.00346305	0.00137622	0.000122544	0	0.00019837	0.156764	0.0415687	0.0353025	0.00826126	0.0780126	0.370642	0.031617	0.000822194	0.00849693	0.0383229	0.00502019	0.021643	0	0.000377678	0.000198112	0.000119301	0.000423696	0.00343566	0.000563803	0.000936872	0.0010269	0.0130545	0.00762983	0.00295313	0.00319822	1483	0.417263	0.000511089	1
260822_MPTLVo30_FC_CT26RCT26L_Bld_D21_C5_024_043.fcs	CT26	Untreated	0.0209456	0.145897	0.0014431	0.015582	0.00166032	0.00862096	0.0253608	0.00471163	0.00124907	0.00561774	0.000705929	0.000691447	0.00231528	0.00358171	0.273959	0.045722	0.049212	0.00918145	0.0195193	0.241616	0.0270382	0.00185567	0.0163571	0.024056	0.00303987	0.013322	0	0.000284136	0.000782484	0.000942403	0.00131487	0.00129236	0.00381746	0.000211449	0.00215213	0.0110488	0.0028033	0.00719131	0.00489812	348	0.469933	0.000576756	1
260822_MPTLVo30_FC_NilBalbC_Bld_D21_C3_011_030.fcs	NIL	Untreated	0.0264919	0.14003	0.00470082	0.0272033	0.00270419	0.00244194	0.0227602	0.00245565	0.00248647	0.010078	0.00122641	0.00120125	0.00634475	0.00631974	0.300614	0.0765101	0.0623409	0.00352761	0.00562298	0.153313	0.0608355	0.00201491	0.0175566	0.00689695	0.00315069	0.0170616	0	0.000462778	0.000121376	0.000146182	0.000389373	0.00093551	0.00428321	0.000688783	0.00269632	0.00573767	0.00326128	0.00895111	0.00643812	0	0.512303	0.000626249	1
260822_MPTLVo30_FC_NilBalbC_Bld_D21_C5_022_041.fcs	NIL	Untreated	0.0299447	0.11256	0.00644494	0.0169079	0.00664935	0.00254735	0.0251246	0.00311059	0.00202115	0.00995971	0.000822443	0.000537047	0.002676	0.00402074	0.379193	0.062454	0.0628518	0.00507415	0.0150833	0.135163	0.0368051	0.00225202	0.0158807	0.00708535	0.00107321	0.0179087	0	0.000827582	0.000217055	0.000261416	0.000696313	0.0010456	0.00531233	0.00123174	0.00273236	0.00652949	0.00330487	0.00868475	0.00500575	0	0.456932	0.000559958	1
260822_MPTLVo30_FC_NilBalbC_Bld_D21_C7_033_052.fcs	NIL	Untreated	0.023244	0.164436	0.0052828	0.018898	0.00170288	0.00165602	0.02842	0.00202217	0.00223369	0.00817049	0.00106933	0.00130924	0.00772405	0.00692318	0.354966	0.0688341	0.0508433	0.00419019	0.016594	0.143759	0.0165376	0.000878414	0.0147146	0.00733569	0.000610476	0.0163855	0	0.00035867	0.000352765	0.000339889	0.000528113	0.000271895	0.00289131	0.000533832	0.00125385	0.00424477	0.00227485	0.010074	0.0081355	0	0.295712	0.000364025	1
260822_MPTLVo30_FC_NilBalbC_Bld_D21_C9_044_063.fcs	NIL	Untreated	0.0231389	0.113973	0.00244049	0.0144961	0.0016574	0.00220097	0.0228545	0.00177067	0.00195588	0.00493377	0.000729559	0.00142918	0.00766517	0.00641472	0.406925	0.0675966	0.0590332	0.00351682	0.00879513	0.161032	0.0261886	0.000653789	0.0133365	0.0037457	0.00129819	0.0143617	0	0.000133476	0.000157534	0.000442704	0.000561522	0.000354143	0.00233128	0.00148996	0.00155537	0.00488941	0.00131688	0.00856908	0.00605512	0	0.223187	0.000270937	1
260822_MPTLVo30_FC_NilBalbC_Bld_D21_C9_045_064.fcs	NIL	Untreated	0.0171263	0.113157	0.00303896	0.0141548	0.00218524	0.00249953	0.0232516	0.00224898	0.00219196	0.0070295	0.000693739	0.00184437	0.00588171	0.00612833	0.297927	0.0816954	0.0709395	0.0110059	0.0603988	0.167894	0.016925	0.00390776	0.0207202	0.0094866	0.00145489	0.013068	0.00680864	0.000299174	0.000392332	0.000472515	0.000335627	0.00037799	0.00312628	0.00103899	0.0016269	0.00719372	0.00182723	0.0140357	0.00560976	0	0.330531	0.000404854	1
230922_MPTLVo31_FC_4T1R4T1L_Bld_D21_C2_010_029.fcs	4T1	Untreated	0.00278058	0.00559851	0.000718053	0.00112818	6.71159e-05	4.81327e-05	0.0018339	5.37096e-05	0.000126537	0.000959102	0.000165749	0	0	3.94381e-05	0.00678259	0.00273008	0.0111927	0.169348	0.737671	0.00421092	0.00407667	0.00356832	0.0247677	0.000632493	0.000657603	0.0062744	0.00170055	0.000166985	4.77493e-05	1.95642e-05	0.000323784	0.00358265	0.000560553	0.000232998	0.000172987	0.00106539	0.00358447	0.00253722	0.000573608	1136	0.0128288	1.48952e-05	1
230922_MPTLVo31_FC_4T1R4T1L_Bld_D21_C4_018_037.fcs	4T1	Untreated	0.00554167	0.0136829	0.000313254	0.00174695	9.59722e-05	0.000225253	0.00461435	0.000194798	0.00019739	0.000498715	0.000557518	0.000766414	0.000159178	0.000115352	0.0112539	0.00220577	0.0121562	0.153395	0.708419	0.00677724	0.0135576	0.003925	0.0268573	0.00202176	0.00132331	0.00972157	0.00228765	0.000321778	5.58647e-05	3.43338e-05	4.45663e-05	0.00461071	0.00258355	0.000438526	0.000465491	0.000915767	0.0050808	0.00180325	0.00103337	1526	0.015599	1.74267e-05	1
230922_MPTLVo31_FC_4T1R4T1L_Bld_D21_C4_019_038.fcs	4T1	Untreated	0.00446606	0.0127851	0.000243157	0.00149699	6.7287e-05	0.000201639	0.00370902	0.000145386	0.000190289	0.00068682	0.000694361	0.00111306	3.50748e-05	7.62532e-05	0.00971502	0.0025091	0.0104156	0.156799	0.716267	0.00343547	0.00936919	0.00404916	0.0294621	0.00173247	0.00125452	0.00874342	0.00233711	0.000253226	0.00010771	5.04361e-05	0.000343705	0.00579351	0.00245229	0.000515788	0.000356767	0.00101828	0.00431826	0.00203767	0.000752463	1190	0.0175463	1.91998e-05	1
230922_MPTLVo31_FC_4T1R4T1L_Bld_D21_C6_029_048.fcs	4T1	Untreated	0.00582991	0.0134517	0.000184188	0.00193546	4.70248e-05	0.000189699	0.0035709	0.000115153	0.000195048	0.000750396	0.000836152	0.000957602	0.000137271	9.94766e-05	0.0108812	0.00548116	0.0132164	0.132701	0.709371	0.0037439	0.0127331	0.00392331	0.0292377	0.00148141	0.000597132	0.0209032	0.00227919	0.000297313	7.52752e-05	1.23369e-05	0.000192164	0.0085027	0.00233509	0.000530208	0.000425425	0.00065811	0.00528566	0.00511381	0.00172212	948	0.0175889	1.87854e-05	1
230922_MPTLVo31_FC_4T1R4T1L_Bld_D21_C9_041_060.fcs	4T1	Untreated	0.00667193	0.0181006	0.000313424	0.0028764	0.000109742	0.000348626	0.00573769	0.000133378	0.000336215	0.00187045	0.00107666	0.000876375	2.50273e-05	0.000163229	0.0223672	0.00944152	0.0211182	0.120726	0.688032	0.00396599	0.00593539	0.00748959	0.0411178	0.00108036	0.000967727	0.0130811	0.00108995	0.000334271	8.78348e-05	7.19764e-05	0.000367871	0.00491276	0.0018123	0.00060097	0.00051709	0.00172647	0.00372793	0.00950888	0.00127925	975	0.0120228	1.36998e-05	1
230922_MPTLVo31_FC_CT26RCT26L_Bld_D21_C1_002_021.fcs	CT26	Untreated	0.0109561	0.0779835	0.00217162	0.00912786	0.00199597	0.000357856	0.0120943	0.000479183	0.000418122	0.0013205	0.000616155	0	0.000809231	0	0.240641	0.0395028	0.0409749	0.01524	0.112927	0.235208	0.0263109	0.00362799	0.0308421	0.0564294	0.0062581	0.00833211	0.00123348	0.0017527	0.000710013	0.0026182	0.0107619	0.00290578	0.00101033	0.000753168	0.00282947	0.0295284	0.00245998	0.00564147	0.00317018	931	0.369054	0.000442969	1
230922_MPTLVo31_FC_CT26RCT26L_Bld_D21_C1_003_022.fcs	CT26	Untreated	0.012554	0.077829	0.00542544	0.00797994	0.000874842	0.00112932	0.0167432	0.00138619	0.000824691	0.00145853	0.000486114	0	0	0.00138798	0.201262	0.0189579	0.0359401	0.00946857	0.0520837	0.314361	0.0533195	0.00214672	0.0261099	0.0675748	0.00493731	0.0209317	0.00194631	0.000691395	0.000280081	0.000459027	0.0151937	0.00534918	0.00119564	0.000950737	0.00243524	0.0221061	0.00970398	0.00296722	0.00154831	994	0.299288	0.00034948	1
230922_MPTLVo31_FC_CT26RCT26L_Bld_D21_C6_026_045.fcs	CT26	Untreated	0.0210008	0.0959888	0.00120406	0.0116539	0.00191823	0.00226193	0.0250516	0.00127529	0.000695487	0.00351435	0.00143484	0.000883764	0.0096915	0.00507229	0.186506	0.0600753	0.0412143	0.0167308	0.0433036	0.295838	0.0408469	0.000603465	0.0166009	0.043132	0.00156142	0.0156099	0.0014069	0.00155486	0.000236201	0.000387111	0.00452233	0.00193334	0.00806656	0.00100223	0.00154028	0.0180691	0.00586495	0.00672505	0.00502205	660	0.250956	0.000294727	1
230922_MPTLVo31_FC_CT26RCT26L_Bld_D21_C7_034_053.fcs	CT26	Untreated	0.0135917	0.071563	0.00169512	0.0101098	0.00220718	0.00261877	0.015096	0.00121563	0.00085674	0.00494763	0.000721436	0.00155524	0.0123175	0.00823956	0.197427	0.0614925	0.0460007	0.00903355	0.0514706	0.259049	0.0981584	0.00477888	0.0301272	0.0265465	0.00320574	0.0116813	0.00113476	0.000684061	0.000207833	0.000851545	0.00630038	0.00453637	0.0115338	0.00105823	0.000602352	0.00820184	0.0074408	0.00688064	0.00486078	301	0.246514	0.000259329	1
230922_MPTLVo31_FC_CT26RCT26L_Bld_D21_C8_038_057.fcs	CT26	Untreated	0.0141761	0.0853222	0.00125547	0.00984102	0.00192321	0.00134476	0.0150395	0.00147749	0.000362592	0.00442783	0.000356216	0.000511944	0.00421055	0.00271224	0.229261	0.0509375	0.0465414	0.0123349	0.0679804	0.282019	0.0214745	0.00209744	0.0355612	0.0501002	0.00271348	0.0100143	0.00101873	0.00101329	0.000410478	0.000168183	0.00622175	0.00391979	0.00467277	0.00209005	0.000743542	0.0147037	0.00284436	0.00339738	0.00480011	1239	0.221715	0.000256093	1
230922_MPTLVo31_FC_NilBalbC_Bld_D21_C3_011_030.fcs	NIL	Untreated	0.0211659	0.146056	0.00470448	0.020017	0.0033194	0.00253715	0.0246275	0.00201324	0.000823451	0.00624145	0.00169884	0	0.00191244	0.00323376	0.308888	0.108414	0.0634176	0.00570261	0.0176206	0.124033	0.0414535	0.00142899	0.0144685	0.00740881	0.000616236	0.0198639	0.000555251	0.000230118	0.00055932	0.000458336	0.0013386	0.000763019	0.00278563	0.0013053	0.00141842	0.00967808	0.00129192	0.0179617	0.00998939	0	0.290869	0.000348954	1
230922_MPTLVo31_FC_NilBalbC_Bld_D21_C5_022_041.fcs	NIL	Untreated	0.0243946	0.138957	0.00228697	0.0162117	0.00112106	0.00316566	0.0259541	0.00262411	0.000528397	0.0036713	0.000778659	0.00447627	0.0163625	0.0148219	0.341126	0.0565928	0.0600058	0.00746303	0.016293	0.168572	0.0339021	0	0.013576	0.00679162	0.00296573	0.00748157	0.000890743	0.00110748	0	0.000367635	0.000715802	0	0.00638394	0.000761447	0.00357571	0.00136191	0.000777193	0.00802052	0.00591404	0	0.476205	0.000559798	1
230922_MPTLVo31_FC_NilBalbC_Bld_D21_C7_033_052.fcs	NIL	Untreated	0.017648	0.121602	0.00164238	0.013637	0.00128081	0.00236198	0.0242869	0.00210852	0.00172484	0.00610105	0.00101671	0.00292238	0.0160236	0.0130634	0.349356	0.069088	0.0566749	0.00440079	0.0153788	0.171549	0.0408615	0.00224494	0.0152962	0.00859082	0.0006454	0.00759797	0.00116306	0.000482018	0.000292896	0.000720042	0	0	0.00750206	0.000497117	0.00190999	0.0053348	0.00219872	0.00756349	0.00523108	0	0.312534	0.000365469	1
230922_MPTLVo31_FC_NilBalbC_Bld_D21_C9_044_063.fcs	NIL	Untreated	0.0227956	0.138223	0.0049233	0.0199312	0.0029253	0.00132758	0.0231393	0.00250192	0.00413641	0.0100154	0.00025398	0.000365013	0.000667133	0.00145036	0.420308	0.0450224	0.0550413	0.00518262	0.0327826	0.125906	0.00935682	0.00373866	0.0175699	0.0033229	0.0012898	0.022957	0.00217904	0	0	0	0	0.00079851	0.000416458	0.000993463	0.0014844	0.0046199	0.00388703	0.00600734	0.0044803	0	0.309164	0.000365185	1
230922_MPTLVo31_FC_NilBalbC_Bld_D21_C9_045_064.fcs	NIL	Untreated	0.0317871	0.0977231	0.0062559	0.0166298	0.00402492	0.00201024	0.0250459	0.00193257	0.00307148	0.0102709	0.000532495	0	0.000699357	0.00101361	0.355372	0.0689078	0.0676984	0.00493905	0.0236267	0.187864	0.0160507	0.000783849	0.018718	0.0069668	0.00202815	0.0161071	0.00197972	0.000252455	0.000306805	0.000251412	0.00048951	0.00083708	0.000436574	0.00156217	0.0013338	0.00502933	0.00230314	0.00954784	0.00560996	0	0.32722	0.000382825	1
			CD8 L-B-
			CD8 L-B+
			CD8 L+B+
			CD8c L-B-
			CD8c L-B+
			CD8c L+B+
			Othr T
			NK 90+
			NK L-C-
			NK L-C+
			NK L+C+
			NK L+C-
			B 44-L+
			B44 D-II-
			B44 D+II+
			N B-6a+
			NB CL-
			NB CL+
			N B++6a-
			Mo F-L-
			Mo F+L-
			Mo F+L+
			Mo F-L+
			Eo 44-C-
			Eo 44+C+
			DC L1-
			DC L1+
			DC6a L1-
			DC6a L1+
			Mac 45_B-
			Mac 45_B+
			Othr Mac
			11c L1-
			11c L1+
			Othr 6C
			Othr 1
			Othr 2

## Sheet: COUNTS 5ulBLOOD
name	tumour	treatment	CD4 44+B-	CD4 44-B+	CD8 L-B-	CD8 L-B+	CD8 L+B+	CD8c L-B-	CD8c L-B+	CD8c L+B+	Othr T	NK 90+	NK L-C-	NK L-C+	NK L+C+	NK L+C-	B 44-L+	B44 D-II-	B44 D+II+	N B-6a+	NB CL-	NB CL+	N B++6a-	Mo F-L-	Mo F+L-	Mo F+L+	Mo F-L+	Eo 44-C-	Eo 44+C+	DC L1-	DC L1+	DC6a L1-	DC6a L1+	Mac 45_B-	Mac 45_B+	Othr Mac	11c L1-	11c L1+	Othr 6C	Othr 1	Othr 2	tumour_mass_combined	beads	perwell_factor	total
290722_MPTLVo29_FC_4T1R4T1L_Spln_D21_C2_006_007.fcs	4T1	Untreated	1297.15	3236.73	119.854	377.84	14.3827	8.23108	763.934	0	54.1482	214.742	28.334	3.39609	0	0	3023.85	1023.2	2274.78	75769.2	160011	3060.32	537.849	875.715	9335.35	1136.28	201.42	5306.71	1106.32	87.5416	62.5552	19.1558	42.4247	466.32	38.1169	39.5671	55.2193	563.359	1035.4	1203.12	414.412	1171	5000	7.42184	273808
290722_MPTLVo29_FC_4T1R4T1L_Spln_D21_C6_030_031.fcs	4T1	Untreated	1440.9	3123.53	195.361	569.768	11.7219	46.9582	1000.34	23.8303	115.23	492.228	118.76	2.76781	0	0	2549.3	4910.09	5398.25	154989	295577	2566.56	989.482	1900.91	19343.7	447.657	106.355	8297.99	1891.82	118.91	70.1007	19.5149	31.1184	1010.85	133.58	143.32	132.198	548.117	1857.51	5758.6	1323.29	1083	5000	6.04878	517256
290722_MPTLVo29_FC_4T1R4T1L_Spln_D21_C8_040_041.fcs	4T1	Untreated	772.055	2918.29	54.0893	344.506	16.4268	57.0769	666.92	15.9025	63.8072	295.629	102.366	108.051	0	12.5421	1603.8	1063.75	2582.39	27933.6	85550.6	4799.94	769.787	700.592	7661.24	1080.91	168.947	1214.41	653.17	71.4166	31.8954	19.5341	34.6102	219.627	236.329	39.452	67.572	345.583	784.532	787.425	382.416	773	5000	6.05475	144231
290722_MPTLVo29_FC_4T1R4T1L_Spln_D21_C9_042_043.fcs	4T1	Untreated	1413	4686.57	241.021	644.733	2.32374	43.2202	1288.81	27.5573	92.3446	616.194	94.8253	5.48689	0	0	2543.68	3022.77	6321.9	88900.2	264499	1547.12	1036.67	1605.04	18339.4	528.395	82.5017	7931.2	1421.42	101.026	82.117	15.4745	30.8445	889.333	129.325	74.5809	105.943	398.649	1807.49	2698.83	1575.07	486	5000	5.99554	414844
290722_MPTLVo29_FC_CT26RCT26L_Spln_D21_C1_004_005.fcs	CT26	Untreated	577.103	1129.85	57.2151	78.9146	21.5133	707.931	292.249	48.5955	27.4978	236.072	20.1816	8.46631	74.267	110.721	8614.75	1190.98	882.61	97.577	175.524	5561.96	703.089	42.2267	655.066	637.62	87.2246	324.204	39.9711	20.7845	6.49781	11.9386	24.678	75.9031	167.875	0	48.7543	290.322	74.5858	169.454	87.5039	1009	5000	6.16744	23381.7
290722_MPTLVo29_FC_CT26RCT26L_Spln_D21_C3_015_016.fcs	CT26	Untreated	325.374	1307.96	33.3681	156.981	37.64	50.4867	306.667	43.8402	29.5224	117.081	13.2412	5.55479	50.0093	29.3374	2874.92	924.398	612.143	70.4229	444.766	9320.89	427.003	34.6315	336.359	414.917	109.044	185.865	71.0621	10.2276	6.39487	23.499	41.635	31.4529	52.9938	3.59542	25.4022	321.438	110.106	88.9435	97.2297	1391	5000	6.06974	19146.4
290722_MPTLVo29_FC_CT26RCT26L_Spln_D21_C4_016_017.fcs	CT26	Untreated	359.594	1126.86	31.7542	82.19	14.3278	143.494	199.148	32.3644	34.962	116.989	10.0806	25.3734	93.7167	119.119	4111.15	821.809	678.649	64.9859	157.209	3761.62	295.053	19.686	216.95	229.73	44.746	182.378	21.8976	3.46061	0	3.97554	0	19.9544	91.764	10.9489	71.6255	14.5015	31.9332	78.9988	95.8756	875	5000	6.16124	13418.9
290722_MPTLVo29_FC_CT26RCT26L_Spln_D21_C6_027_028.fcs	CT26	Untreated	336.07	1892.71	8.41703	223.417	30.8575	50.9406	397.831	72.3835	44.6817	127.363	0	5.60474	11.6444	12.6862	4172.43	893.084	867.811	122.733	454.775	9221.41	262.139	39.136	325.243	792.317	112.365	337.565	34.5701	6.87972	32.2618	7.90342	52.5117	71.4053	31.4531	3.62775	11.3914	410.815	50.2579	137.419	114.922	1623	5000	6.12431	21781
290722_MPTLVo29_FC_CT26RCT26L_Spln_D21_C7_035_036.fcs	CT26	Untreated	451.995	2730.46	16.6676	312.002	23.5017	50.4367	521.388	27.8707	41.782	127.93	33.0703	22.1972	80.7043	92.1119	7408.18	2402.26	1568.13	294.204	190.425	2956.02	495.964	33.2133	301.024	287.757	37.0845	173.302	15.2125	3.40584	0	3.91262	17.3308	43.205	65.3982	21.5512	5.63936	224.784	41.9038	277.674	163.739	177	5000	6.06374	21563.5
290722_MPTLVo29_FC_NilBalbC_Spln_D21_C3_011_012.fcs	NIL	Untreated	360.489	1609.74	26.859	253.741	53.6033	60.0194	349.097	75.0184	63.3691	161.298	13.1178	33.0182	243.905	182.688	3226.08	1463.46	741.956	171.245	361.939	2243.52	578.473	34.3087	350.581	118.899	25.283	309.957	26.4	3.37744	0	7.76	17.1863	15.5799	92.6471	14.2477	25.1655	145.068	51.943	261.591	115.588	0	5000	6.01318	13888.2
290722_MPTLVo29_FC_NilBalbC_Spln_D21_C5_022_023.fcs	NIL	Untreated	228.087	1565.13	8.3752	190.786	30.7041	23.6541	275.376	20.0066	27.1698	101.016	23.2643	27.8844	142.9	143.062	4664.67	524.695	515.009	70.7029	75.7514	1892.66	446.779	12.5169	154.778	99.8384	30.2809	155.503	15.2881	10.2683	0	3.93207	10.4501	3.94725	75.1123	0	25.5032	57.3717	28.952	94.8783	61.3588	0	5000	6.09387	11837.7
290722_MPTLVo29_FC_NilBalbC_Spln_D21_C7_033_034.fcs	NIL	Untreated	305.516	2170.15	16.6511	237.481	35.2178	26.873	357.387	27.8432	27.0087	115.024	13.2151	36.0348	72.9461	104.569	5204.74	823.078	728.683	44.726	37.6511	1571.23	295.231	19.3553	160.854	102.669	32.4169	157.673	15.1975	3.40247	6.38223	3.90876	6.92546	0	56.0002	25.1182	25.352	78.4184	23.5476	105.412	83.175	0	5000	6.05774	13157.1
290722_MPTLVo29_FC_NilBalbC_Spln_D21_C9_044_045.fcs	NIL	Untreated	621.801	2927.69	155.12	436.647	55.2564	36.2343	587.209	35.1046	26.4853	141.441	9.71922	2.71819	11.2946	20.5085	9250.98	1747.3	1819.04	93.984	787.01	4235.16	596.641	44.739	428.631	147.663	13.6237	375.932	34.7736	3.33653	6.25855	11.499	0	15.3912	12.2033	21.1127	55.246	108.357	48.7482	198.577	160.407	0	5000	5.94035	25283.8
290722_MPTLVo29_FC_NilBalbC_Spln_D21_C9_045_046.fcs	NIL	Untreated	240.798	1371.06	99.3665	190.27	23.3516	20.0458	272.264	7.91219	17.0944	43.5816	6.57181	0	11.4555	8.32032	4361.74	785.644	746.809	25.4196	348.854	1610.82	201.714	22.0008	111.293	27.2303	2.30298	159.895	11.3365	6.76816	6.34773	0	3.44401	3.90263	12.3772	17.8446	5.60333	28.3617	10.409	96.5649	55.1503	0	5000	6.025	10973.9
260822_MPTLVo30_FC_4T1R4T1L_Bld_D21_C2_009_028.fcs	4T1	Untreated	1797.3	5168.95	91.9879	529.08	15.4341	51.767	1074.97	20.0223	50.868	710.995	256.489	207.152	1.17129	7.13468	961.83	843.218	5663.9	38200.6	586696	1125.04	1141.6	1094.14	10031	511.136	143.86	4166.11	32253.8	83.012	29.6893	4.29084	12.6991	477.113	283.893	114.567	114.32	158.209	1199.78	678.277	1333.79	1717	5000	6.12737	697306
260822_MPTLVo30_FC_4T1R4T1L_Bld_D21_C2_010_029.fcs	4T1	Untreated	1223.27	3347.3	220.881	652.75	24.2657	7.96814	698.665	8.0129	44.2552	475.099	37.5172	2.9398	0	4.75883	1045.07	944.624	4137.96	35834	532145	359.027	874.032	1183.45	9114.79	383.543	117.495	4714.63	29383.1	52.8522	19.0106	7.15497	30.493	339.984	62.2171	139.347	49.2701	149.778	627.861	865.05	819.306	1356	5000	6.13044	630146
260822_MPTLVo30_FC_4T1R4T1L_Bld_D21_C4_017_036.fcs	4T1	Untreated	1498.58	3629.84	393.662	940.884	22.1151	47.9287	1235.38	22.0907	44.3661	910.937	88.7625	4.42075	0	0	939.64	1263.36	7837.82	58784.2	785575	559.346	338.608	1554.7	12950.2	257.777	64.7844	4058.52	30490.3	63.5816	15.4848	11.4766	8.91609	554.29	80.0002	121.671	82.9106	238.881	1000.69	1198.03	472.488	868	5000	6.1458	917362
260822_MPTLVo30_FC_4T1R4T1L_Bld_D21_C5_021_040.fcs	4T1	Untreated	1534.74	3619.11	128.912	786.292	35.3133	57.7979	1260.43	42.0888	50.9189	594.82	144.138	76.4731	1.17246	1.1903	858.811	610.419	5105.73	40520.6	644482	999.953	650.665	929.967	8133.64	330.558	105.799	1970.71	28263.2	40.7921	9.51007	8.59026	7.62707	324.12	125.85	51.719	79.2236	95.3611	992.303	514.813	904.703	1672	5000	6.1335	744450
260822_MPTLVo30_FC_4T1R4T1L_Bld_D21_C9_041_060.fcs	4T1	Untreated	1029.21	3666.59	98.5638	466.26	11.0742	54.001	861.65	14.0789	33.3247	766.339	328.464	230.225	1.17658	11.9449	900.476	656.922	5476.92	29407	497773	1271.38	358.454	935.71	9430.29	385.084	95.8484	1376.14	22565.8	62.1613	10.7364	8.62045	6.37822	199.983	118.144	117.341	86.5689	85.443	901.767	456.724	467.697	1600	5000	6.15506	580727
260822_MPTLVo30_FC_CT26RCT26L_Bld_D21_C1_003_022.fcs	CT26	Untreated	247.471	1178.69	122.896	165.872	35.3486	3.99006	173.551	8.02494	28.8091	72.8019	18.0353	0	1.17364	3.57448	2845.01	554.141	414.729	192.468	326.52	4193.32	436.189	37.0384	232.165	602.794	76.4868	279.994	0	9.074	4.7598	11.4652	26.7215	26.3683	14.9004	6.75271	22.9097	298.302	93.7877	50.4126	49.3969	1013	5000	6.13965	12865.9
260822_MPTLVo30_FC_CT26RCT26L_Bld_D21_C3_014_033.fcs	CT26	Untreated	172.325	1263.73	27.3911	144.978	19.6962	15.8098	237.407	21.8606	6.58559	59.238	11.9102	2.91647	22.089	27.1461	2117.47	475.869	481.865	238.318	504.066	4431.36	266.007	17.1217	200.238	564.336	84.5081	138.677	0	8.98848	5.89367	7.09819	47.8974	27.2554	44.2798	20.0672	12.2198	244.835	78.1236	38.8402	29.9025	2520	5000	6.08178	12118.3
260822_MPTLVo30_FC_CT26RCT26L_Bld_D21_C3_015_034.fcs	CT26	Untreated	224.184	1699.74	36.6669	142.321	26.3663	51.5866	290.407	31.9239	19.8355	103.433	11.9577	1.46404	38.5179	37.919	3548.28	901.047	849.725	155.524	240.385	3920.68	470.687	29.4684	189.093	496.477	84.8448	175.394	0	4.51214	2.36686	9.97705	32.9025	36.4854	66.0107	11.1929	15.7737	372.954	59.3561	89.1314	54.5848	1069	5000	6.10601	14533.2
260822_MPTLVo30_FC_CT26RCT26L_Bld_D21_C4_016_035.fcs	CT26	Untreated	254.185	1123.87	79.6831	165.458	57.2981	5.97014	261.051	12.0073	11.0527	41.4972	16.4911	1.46843	0	2.37704	1878.48	498.112	423.025	98.9935	934.814	4441.35	378.862	9.85223	101.818	459.218	60.1563	259.345	0	4.52567	2.37395	1.42957	5.07709	41.1691	6.75598	11.2264	12.3052	156.43	91.4272	35.3869	38.3238	1483	5000	6.12431	11982.9
260822_MPTLVo30_FC_CT26RCT26L_Bld_D21_C5_024_043.fcs	CT26	Untreated	222.857	1552.32	15.3543	165.789	17.6655	91.7254	269.834	50.1308	13.2898	59.7717	7.51095	7.35686	24.6341	38.1087	2914.87	486.473	523.607	97.6888	207.681	2570.75	287.681	19.7439	174.036	255.952	32.3436	141.744	0	3.02315	8.32547	10.027	13.99	13.7505	40.617	2.24978	22.8983	117.557	29.8266	76.5141	52.1151	348	5000	6.13657	10639.8
260822_MPTLVo30_FC_NilBalbC_Bld_D21_C3_011_030.fcs	NIL	Untreated	258.557	1366.67	45.8793	265.5	26.3925	23.8329	222.136	23.9668	24.2675	98.3594	11.9696	11.724	61.9238	61.6798	2933.95	746.727	608.438	34.429	54.8794	1496.31	593.746	19.6652	171.35	67.3132	30.7503	166.518	0	4.51664	1.18461	1.42671	3.80023	9.13044	41.8035	6.72242	26.3157	55.9988	31.8296	87.3615	62.8351	0	5000	6.1121	9759.85
260822_MPTLVo30_FC_NilBalbC_Bld_D21_C5_022_041.fcs	NIL	Untreated	327.671	1231.69	70.5241	185.016	72.7608	27.8746	274.928	34.0378	22.1165	108.985	8.99963	5.87666	29.2823	43.9972	4149.33	683.406	687.759	55.5241	165.05	1479.03	402.742	24.6429	173.776	77.5318	11.7437	195.967	0	9.05586	2.37514	2.86056	7.61944	11.4416	58.1304	13.4784	29.899	71.4493	36.1637	95.0334	54.7757	0	5000	6.12737	10942.6
260822_MPTLVo30_FC_NilBalbC_Bld_D21_C7_033_052.fcs	NIL	Untreated	393.017	2780.35	89.3234	319.535	28.7929	28.0005	480.535	34.1916	37.768	138.15	18.0806	22.1371	130.601	117.06	6001.88	1163.87	859.676	70.8493	280.577	2430.73	279.624	14.8525	248.799	124.034	10.3221	277.051	0	6.06451	5.96468	5.74697	8.92951	4.5973	48.8872	9.02622	21.2005	71.7721	38.464	170.335	137.558	0	5000	6.15506	16908.4
260822_MPTLVo30_FC_NilBalbC_Bld_D21_C9_044_063.fcs	NIL	Untreated	518.374	2553.31	54.6736	324.751	37.1303	49.3078	512.002	39.6678	43.817	110.53	16.3441	32.0176	171.721	143.707	9116.23	1514.35	1322.5	78.7864	197.035	3607.56	586.697	14.6467	298.774	83.9139	29.083	321.742	0	2.99023	3.5292	9.91779	12.5796	7.93376	52.227	33.3791	34.8445	109.536	29.5018	191.971	135.651	0	5000	6.06974	22402.7
260822_MPTLVo30_FC_NilBalbC_Bld_D21_C9_045_064.fcs	NIL	Untreated	259.073	1711.75	45.971	214.122	33.0566	37.8109	351.732	34.0208	33.1582	106.337	10.4943	27.9002	88.9738	92.7045	4506.81	1235.82	1073.12	166.489	913.665	2539.76	256.028	59.1134	313.438	143.506	22.0084	197.682	102.996	4.52567	5.93488	7.14783	5.07709	5.71793	47.2918	15.717	24.6104	108.821	27.6408	212.321	84.8599	0	5000	6.12431	15127.2
230922_MPTLVo31_FC_4T1R4T1L_Bld_D21_C2_010_029.fcs	4T1	Untreated	1083.72	2182	279.859	439.704	26.1582	18.7596	714.756	20.9331	49.3173	373.807	64.6002	0	0	15.3709	2643.49	1064.04	4362.31	66002.7	287505	1641.19	1588.87	1390.74	9653.15	246.512	256.299	2445.43	662.782	65.0818	18.6102	7.62507	126.194	1396.33	218.474	90.8101	67.4211	415.232	1397.04	988.872	223.562	1136	5000	5.80534	389747
230922_MPTLVo31_FC_4T1R4T1L_Bld_D21_C4_018_037.fcs	4T1	Untreated	1776.28	4385.82	100.408	559.955	30.7622	72.2008	1479.05	62.4389	63.27	159.854	178.703	245.66	51.0218	36.9742	3607.24	707.021	3896.46	49168.2	227071	2172.33	4345.66	1258.09	8608.62	648.039	424.164	3116.08	733.267	103.14	17.9064	11.0051	14.285	1477.88	828.11	140.562	149.205	293.533	1628.56	578.002	331.229	1526	5000	5.58582	320532
230922_MPTLVo31_FC_4T1R4T1L_Bld_D21_C4_019_038.fcs	4T1	Untreated	1272.65	3643.24	69.2901	426.581	19.1741	57.459	1056.92	41.4291	54.2248	195.716	197.865	317.178	9.99491	21.7291	2768.39	714.992	2968.04	44681.4	204108	978.97	2669.85	1153.85	8395.53	493.684	357.487	2491.52	665.982	72.1594	30.6931	14.3723	97.9421	1650.92	698.804	146.979	101.664	290.17	1230.53	580.653	214.422	1190	5000	5.47116	284960
230922_MPTLVo31_FC_4T1R4T1L_Bld_D21_C6_029_048.fcs	4T1	Untreated	1657.26	3823.9	52.3589	550.193	13.3677	53.9256	1015.1	32.7345	55.4462	213.315	237.693	272.217	39.0219	28.2781	3093.2	1558.13	3757.02	37722.8	201653	1064.28	3619.64	1115.28	8311.39	421.12	169.746	5942.15	647.904	84.517	21.3984	3.507	54.6263	2417.06	663.795	150.722	120.935	187.08	1502.55	1453.7	489.546	948	5000	5.3401	284269
230922_MPTLVo31_FC_4T1R4T1L_Bld_D21_C9_041_060.fcs	4T1	Untreated	2774.7	7527.65	130.346	1196.23	45.6391	144.986	2386.17	55.4689	139.824	777.877	447.758	364.464	10.4083	67.8833	9302.02	3926.51	8782.56	50207	286137	1649.37	2468.39	3114.75	17099.9	449.299	402.456	5440.13	453.284	139.016	36.5285	29.9334	152.989	2043.1	753.694	249.929	215.046	718.001	1550.36	3954.53	532.012	975	5000	5.69743	415877
230922_MPTLVo31_FC_CT26RCT26L_Bld_D21_C1_002_021.fcs	CT26	Untreated	148.434	1056.53	29.4214	123.666	27.0417	4.84829	163.856	6.49204	5.66477	17.8904	8.34774	0	10.9636	0	3260.24	535.189	555.134	206.474	1529.95	3186.62	356.464	49.1525	417.853	764.513	84.7855	112.885	16.7114	23.7458	9.61935	35.4717	145.804	39.3678	13.688	10.204	38.334	400.055	33.3281	76.4314	42.9501	931	5000	6.00141	13548.1
230922_MPTLVo31_FC_CT26RCT26L_Bld_D21_C1_003_022.fcs	CT26	Untreated	209.732	1300.24	90.6391	133.315	14.6154	18.8668	279.716	23.158	13.7775	24.3667	8.12116	0	0	23.1881	3362.35	316.717	600.426	158.185	870.126	5251.82	890.771	35.8638	436.2	1128.92	82.4842	349.692	32.5156	11.5507	4.67912	7.66864	253.83	89.365	19.9747	15.8833	40.6838	369.311	162.118	49.5712	25.8665	994	5000	5.83851	16706.3
230922_MPTLVo31_FC_CT26RCT26L_Bld_D21_C6_026_045.fcs	CT26	Untreated	418.416	1912.46	23.9895	232.19	38.2184	45.0661	499.123	25.4085	13.8567	70.0192	28.5874	17.6079	193.091	101.059	3715.91	1196.93	821.145	333.34	862.772	5894.2	813.824	12.0233	330.753	859.351	31.1093	311.009	28.0307	30.9788	4.70602	7.71271	90.1019	38.5194	160.716	19.9682	30.6882	360.004	116.852	133.988	100.058	660	5000	5.87207	19923.8
230922_MPTLVo31_FC_CT26RCT26L_Bld_D21_C7_034_053.fcs	CT26	Untreated	275.677	1451.5	34.3818	205.055	44.7678	53.1159	306.189	24.6564	17.3771	100.352	14.6327	31.5447	249.834	167.121	4004.37	1247.24	933.023	183.226	1043.97	5254.24	1990.93	96.9291	611.063	538.438	65.0213	236.929	23.0162	13.8747	4.21543	17.2717	127.789	92.0103	233.938	21.4639	12.2174	166.356	150.92	139.559	98.5901	301	5000	5.25992	20282.8
230922_MPTLVo31_FC_CT26RCT26L_Bld_D21_C8_038_057.fcs	CT26	Untreated	319.691	1924.14	28.3128	221.929	43.3711	30.3263	339.163	33.3195	8.17696	99.854	8.03318	11.5451	94.954	61.165	5170.16	1148.71	1049.57	278.171	1533.06	6359.93	484.28	47.3003	801.955	1129.83	61.193	225.838	22.9738	22.851	9.25687	3.79278	140.309	88.3968	105.378	47.1337	16.768	331.589	64.1445	76.6159	108.249	1239	5000	5.77526	22551.4
230922_MPTLVo31_FC_NilBalbC_Bld_D21_C3_011_030.fcs	NIL	Untreated	363.839	2510.67	80.8694	344.09	57.06	43.6132	423.344	34.6073	14.155	107.29	29.2028	0	32.8746	55.5879	5309.74	1863.62	1090.14	98.0271	302.896	2132.1	712.579	24.5642	248.712	127.357	10.593	341.457	9.5447	3.9557	9.61464	7.87874	23.0104	13.1162	47.8847	22.4379	24.3824	166.365	22.2079	308.759	171.716	0	5000	5.99847	17189.9
230922_MPTLVo31_FC_NilBalbC_Bld_D21_C5_022_041.fcs	NIL	Untreated	256.136	1459	24.0125	170.218	11.7708	33.2384	272.51	27.5523	5.548	38.5475	8.17567	46.9994	171.801	155.625	3581.71	594.206	630.041	78.3594	171.071	1769.96	355.961	0	142.544	71.3099	31.1392	78.5541	9.35252	11.6282	0	3.86005	7.51569	0	67.0293	7.99495	37.5438	14.2996	8.16028	84.2129	62.0955	0	5000	5.8777	10499.7
230922_MPTLVo31_FC_NilBalbC_Bld_D21_C7_033_052.fcs	NIL	Untreated	282.338	1945.42	26.2752	218.168	20.4908	37.7875	388.548	33.7326	27.5945	97.6061	16.2656	46.7529	256.35	208.991	5589.09	1105.29	906.7	70.4049	246.034	2744.49	653.712	35.9151	244.713	137.438	10.3253	121.554	18.6069	7.71146	4.68582	11.5194	0	0	120.02	7.95301	30.5565	85.3475	35.1757	121.003	83.6881	0	5000	5.84686	15998.3
230922_MPTLVo31_FC_NilBalbC_Bld_D21_C9_044_063.fcs	NIL	Untreated	368.665	2235.43	79.6228	322.34	47.3099	21.4705	374.224	40.4627	66.8967	161.975	4.10752	5.90323	10.7893	23.4562	6797.49	728.132	890.163	83.8166	530.182	2036.23	151.325	60.464	284.151	53.74	20.8594	371.275	35.2409	0	0	0	0	12.914	6.73522	16.0669	24.0066	74.716	62.8635	97.1546	72.4583	0	5000	5.90601	16172.6
230922_MPTLVo31_FC_NilBalbC_Bld_D21_C9_045_064.fcs	NIL	Untreated	485.714	1493.23	95.5916	254.108	61.5017	30.717	382.707	29.5301	46.933	156.942	8.13666	0	10.6864	15.4882	5430.17	1052.93	1034.45	75.4699	361.022	2870.61	245.259	11.9774	286.016	106.454	30.9906	246.12	30.2507	3.85757	4.68805	3.84164	7.47984	12.7908	6.67095	23.8704	20.3807	76.8494	35.1925	145.893	85.7216	0	5000	5.84965	15280.2

## Sheet: COUNTS 5ulBLOOD NO LS POPS
name	tumour	treatment	CD4	CD8 6C-	CD8 6C+	Other Tc	NK 90+	NK C-	NK C+	B II-	B II+	N C-	N C+	Mo F-	Mo F+	Eo 45- C+	Eo 45+ C-	DC II- L1+	DC II+ L1-	Mac 45-	Mac 45+	Other Mac	11c L1-	11c L1+	Other 6C	Other 3	Other 4	beads	perwell_factor	total	tumour_mass_combined
290722_MPTLVo29_FC_4T1R4T1L_Spln_D21_C2_006_007.fcs	4T1	Untreated	4525.79	533.879	837.663	54.1482	214.742	39.6158	4.32672	571.093	7380.57	31277.7	287817	1005.47	11070.9	1780.94	5154.84	632.361	162.168	464.312	110.604	39.5671	55.2193	563.359	1035.4	1203.12	414.412	5000	7.42184	356949	1171
290722_MPTLVo29_FC_4T1R4T1L_Spln_D21_C6_030_031.fcs	4T1	Untreated	4561.33	818.718	1146.1	115.23	492.228	145.29	3.52627	3071.9	14368.9	35371.5	555393	1945.23	20686.7	3722.45	7448.41	708.2	212.756	1052.46	344.472	143.32	132.198	548.117	1857.51	5758.6	1323.29	5000	6.04878	661371	1083
290722_MPTLVo29_FC_4T1R4T1L_Spln_D21_C8_040_041.fcs	4T1	Untreated	3737.85	439.095	778.625	63.8072	295.629	133.314	151.779	614.986	6708.06	7435.59	160913	798.269	9273.66	1260.16	1170.7	431.656	132.297	240.688	299.697	39.452	67.572	345.583	784.532	787.425	382.416	5000	6.05475	197286	773
290722_MPTLVo29_FC_4T1R4T1L_Spln_D21_C9_042_043.fcs	4T1	Untreated	6115.73	922.412	1457.95	92.3446	616.194	116.009	10.4857	1609.16	15585.8	27017.1	470787	1619.36	19720.3	3126.93	6811.24	514.312	201.297	922.078	261.664	74.5809	105.943	398.649	1807.49	2698.83	1575.07	5000	5.99554	564168	486
290722_MPTLVo29_FC_CT26RCT26L_Spln_D21_C1_004_005.fcs	CT26	Untreated	1722.18	162.972	828.976	27.4978	236.072	127.566	82.6952	421.418	9975.93	581.04	5401.01	93.5688	1389.49	75.5068	321.476	368.196	52.5889	76.3635	180.539	0	48.7543	290.322	74.5858	169.454	87.5039	5000	6.16744	22795.7	1009
290722_MPTLVo29_FC_CT26RCT26L_Spln_D21_C3_015_016.fcs	CT26	Untreated	1636.26	237.021	402.732	29.5224	117.081	36.4485	67.2312	328.805	4282.49	310.08	8979.46	95.9776	816.073	151.098	200.106	376.435	45.2864	35.5992	61.3799	3.59542	25.4022	321.438	110.106	88.9435	97.2297	5000	6.06974	18855.8	1391
290722_MPTLVo29_FC_CT26RCT26L_Spln_D21_C4_016_017.fcs	CT26	Untreated	1497.26	132.056	332.943	34.962	116.989	123.326	129.306	254.114	5416.19	233	3642.6	43.446	473.89	42.7442	183.908	89.2781	16.4175	20.0755	104.935	10.9489	71.6255	14.5015	31.9332	78.9988	95.8756	5000	6.16124	13191.3	875
290722_MPTLVo29_FC_CT26RCT26L_Spln_D21_C6_027_028.fcs	CT26	Untreated	2262.93	275.115	511.083	44.6817	127.363	12.2587	21.4218	275.211	5958.88	211.287	8970.75	102.075	1227.7	69.9802	321.956	443.715	55.485	71.8385	35.8553	3.62775	11.3914	410.815	50.2579	137.419	114.922	5000	6.12431	21728	1623
290722_MPTLVo29_FC_CT26RCT26L_Spln_D21_C7_035_036.fcs	CT26	Untreated	3241.83	377.435	628.387	41.782	127.93	129.466	106.05	776.406	11059.9	354.026	3378.32	54.4199	627.975	29.6949	164.789	238.993	22.6208	43.4671	87.1379	21.5512	5.63936	224.784	41.9038	277.674	163.739	5000	6.06374	22225.9	177
290722_MPTLVo29_FC_NilBalbC_Spln_D21_C3_011_012.fcs	NIL	Untreated	2013.11	358.398	473.016	63.3691	161.298	184.556	301.474	588.554	5128.37	446.822	2969.6	55.2511	480.711	51.5328	302.72	181.236	19.2276	19.593	112.015	14.2477	25.1655	145.068	51.943	261.591	115.588	5000	6.01318	14524.5	0
290722_MPTLVo29_FC_NilBalbC_Spln_D21_C5_022_023.fcs	NIL	Untreated	1812.01	241.542	329.302	27.1698	101.016	158.571	184.733	243.833	5351.15	299.184	2043.66	29.9495	280.487	17.4081	171.038	88.3019	16.238	3.97119	77.8408	0	25.5032	57.3717	28.952	94.8783	61.3588	5000	6.09387	11745.5	0
290722_MPTLVo29_FC_NilBalbC_Spln_D21_C7_033_034.fcs	NIL	Untreated	2499.83	300.582	424.726	27.0087	115.024	105.087	123.602	290.864	6347.51	245.162	1566.25	37.5385	304.505	17.3049	161.927	112.356	16.1417	0	80.6035	25.1182	25.352	78.4184	23.5476	105.412	83.175	5000	6.05774	13117	0
290722_MPTLVo29_FC_NilBalbC_Spln_D21_C9_044_045.fcs	NIL	Untreated	3627.77	662.767	694.836	26.4853	141.441	31.708	13.8522	767.92	12531.1	634.527	5767.65	54.5818	633.185	63.0297	357.276	161.825	31.6578	15.4846	37.9399	21.1127	55.246	108.357	48.7482	198.577	160.407	5000	5.94035	26847.5	0
290722_MPTLVo29_FC_NilBalbC_Spln_D21_C9_045_046.fcs	NIL	Untreated	1638.75	313.109	315.277	17.0944	43.5816	20.0999	14.0496	281.875	5730.13	159.893	2222.61	21.8864	149.605	22.1289	144.947	48.8902	12.8436	3.92631	28.8604	17.8446	5.60333	28.3617	10.409	96.5649	55.1503	5000	6.025	11403.5	0
260822_MPTLVo30_FC_4T1R4T1L_Bld_D21_C2_009_028.fcs	4T1	Untreated	7360.83	620.441	1137.93	50.868	710.995	193.976	192.989	276.156	5782.98	89338.2	182512	1267.75	9929.95	3314.3	4150.61	263.4	148.317	506.378	416.402	114.567	114.32	158.209	1199.78	678.277	1333.79	5000	6.12737	311773	1717
260822_MPTLVo30_FC_4T1R4T1L_Bld_D21_C2_010_029.fcs	4T1	Untreated	4828.06	893.277	693.688	44.2552	475.099	32.3455	4.82715	334.461	4886.26	124275	106958	1335.95	8987.35	3057.94	4726.72	216.064	112.083	409.158	205.286	139.347	49.2701	149.778	627.861	865.05	819.306	5000	6.13044	265127	1356
260822_MPTLVo30_FC_4T1R4T1L_Bld_D21_C4_017_036.fcs	4T1	Untreated	5481.59	1314.43	1287.34	44.3661	910.937	71.089	4.83924	399.86	7593.82	154171	203800	1641.03	11957.3	3381.75	4004.66	319.985	121.859	619.253	202.774	121.671	82.9106	238.881	1000.69	1198.03	472.488	5000	6.1458	400443	868
260822_MPTLVo30_FC_4T1R4T1L_Bld_D21_C5_021_040.fcs	4T1	Untreated	5509.81	917.96	1356.28	50.9189	594.82	109.532	73.6508	155.883	5108.58	111402	178943	940.245	7951.57	3547.08	1879.28	168.679	74.2328	370.808	203.878	51.719	79.2236	95.3611	992.303	514.813	904.703	5000	6.1335	321997	1672
260822_MPTLVo30_FC_4T1R4T1L_Bld_D21_C9_041_060.fcs	4T1	Untreated	4870.39	556.36	935.721	33.3247	766.339	244.815	224.152	239.86	5332.75	82572.1	141605	968.217	9122.87	2494.56	1327.78	162.699	96.6832	236.695	222.781	117.341	86.5689	85.443	901.767	456.724	467.697	5000	6.15506	254128	1600
260822_MPTLVo30_FC_CT26RCT26L_Bld_D21_C1_003_022.fcs	CT26	Untreated	1467.92	327.521	185.615	28.8091	72.8019	18.6889	1.2086	139.395	3747.85	404.489	5354.42	129.182	1001.99	9.57043	285.63	340.975	41.1061	26.1074	21.1641	6.75271	22.9097	298.302	93.7877	50.4126	49.3969	5000	6.13965	14126	1013
260822_MPTLVo30_FC_CT26RCT26L_Bld_D21_C3_014_033.fcs	CT26	Untreated	1463.8	192.258	283.678	6.58559	59.238	37.0255	28.733	113.35	2997.33	220.109	5918.28	97.4971	933.269	9.48023	138.766	285.798	50.1153	29.2346	64.3915	20.0672	12.2198	244.835	78.1236	38.8402	29.9025	5000	6.08178	13352.9	2520
260822_MPTLVo30_FC_CT26RCT26L_Bld_D21_C3_015_034.fcs	CT26	Untreated	1924.83	211.119	390.293	19.8355	103.433	50.8032	40.8673	215.188	5179.79	363.898	4944.98	100.944	857.063	19.036	173.696	407.581	29.8745	40.6399	85.6962	11.1929	15.7737	372.954	59.3561	89.1314	54.5848	5000	6.10601	15762.6	1069
260822_MPTLVo30_FC_CT26RCT26L_Bld_D21_C4_016_035.fcs	CT26	Untreated	1434.91	320.653	277.727	11.0527	41.4972	16.1566	1.20558	155.649	2692.04	384.897	6044.19	70.5661	701.009	85.9188	252.251	161.886	18.9247	43.0263	19.6033	11.2264	12.3052	156.43	91.4272	35.3869	38.3238	5000	6.12431	13078.3	1483
260822_MPTLVo30_FC_CT26RCT26L_Bld_D21_C5_024_043.fcs	CT26	Untreated	1777.62	197.021	447.903	13.2898	59.7717	42.3403	36.2398	137.245	3869.33	236.72	3283.12	55.3362	511.001	28.6969	138.198	149.102	33.1844	13.6144	49.8619	2.24978	22.8983	117.557	29.8266	76.5141	52.1151	5000	6.13657	11380.8	348
260822_MPTLVo30_FC_NilBalbC_Bld_D21_C3_011_030.fcs	NIL	Untreated	1659.87	356.242	279.813	24.2675	98.3594	68.2186	83.0192	227.83	4128.3	462.28	1873.71	36.7437	270.653	38.11	166.625	84.8614	11.0174	10.1701	54.1779	6.72242	26.3157	55.9988	31.8296	87.3615	62.8351	5000	6.1121	10205.3	0
260822_MPTLVo30_FC_NilBalbC_Bld_D21_C5_022_041.fcs	NIL	Untreated	1618.34	360.159	349.317	22.1165	108.985	48.494	42.2164	317.683	5341.61	346.581	1860.4	33.7659	276.448	19.1026	188.829	109.614	20.512	11.3284	73.9264	13.4784	29.899	71.4493	36.1637	95.0334	54.7757	5000	6.12737	11450.2	0
260822_MPTLVo30_FC_NilBalbC_Bld_D21_C7_033_052.fcs	NIL	Untreated	3175.92	437.791	550.268	37.768	138.15	128.653	170.84	465.12	7733.11	226.762	3000.22	27.7514	395.976	28.7834	268.109	108.466	20.6046	6.82773	60.6207	9.02622	21.2005	71.7721	38.464	170.335	137.558	5000	6.15506	17430.1	0
260822_MPTLVo30_FC_NilBalbC_Bld_D21_C9_044_063.fcs	NIL	Untreated	3148.05	422.729	616.041	43.817	110.53	151.504	217.46	666.412	11503.9	434.084	4388.04	33.4483	409.082	56.7688	318.35	155.581	20.319	7.85527	83.6926	33.3791	34.8445	109.536	29.5018	191.971	135.651	5000	6.06974	23322.6	0
260822_MPTLVo30_FC_NilBalbC_Bld_D21_C9_045_064.fcs	NIL	Untreated	1989.3	299.478	441.718	33.1582	106.337	103.154	124.175	496.002	6381.29	315.881	3447.4	67.498	496.335	28.6396	195.994	134.087	23.6558	6.79362	64.8418	15.717	24.6104	108.821	27.6408	212.321	84.8599	5000	6.12431	15229.7	0
230922_MPTLVo31_FC_4T1R4T1L_Bld_D21_C2_010_029.fcs	4T1	Untreated	3160.02	819.836	723.865	49.3173	373.807	118.605	0	498.908	6905.33	344051	260594	1313.69	11941.9	446.503	2797.1	554.075	112.71	1826.79	348.411	90.8101	67.4211	415.232	1397.04	988.872	223.562	5000	5.80534	639819	1136
230922_MPTLVo31_FC_4T1R4T1L_Bld_D21_C4_018_037.fcs	4T1	Untreated	6021.74	698.931	1572.39	63.27	159.854	342.361	467.802	261.111	7494.09	310009	182580	1264.02	11110	852.69	3196.16	459.079	143.431	1852.36	847.952	140.562	149.205	293.533	1628.56	578.002	331.229	5000	5.58582	532517	1526
230922_MPTLVo31_FC_4T1R4T1L_Bld_D21_C4_019_038.fcs	4T1	Untreated	4854.91	514.148	1144.75	54.2248	195.716	341.217	536.191	287.229	5855.85	304824	147005	1165.72	10700.8	777.455	2217.21	426.448	150.767	2039.47	776.464	146.979	101.664	290.17	1230.53	580.653	214.422	5000	5.47116	486432	1190
230922_MPTLVo31_FC_4T1R4T1L_Bld_D21_C6_029_048.fcs	4T1	Untreated	5345.11	604.417	1061.84	55.4462	213.315	424.917	504.316	685.509	7218.44	275356	153332	973.009	10550.5	1021.79	6249.45	328.455	117.055	2947.15	757.864	150.722	120.935	187.08	1502.55	1453.7	489.546	5000	5.3401	471651	948
230922_MPTLVo31_FC_4T1R4T1L_Bld_D21_C9_041_060.fcs	4T1	Untreated	10148.2	1345.93	2507.96	139.824	777.877	765.794	639.584	1673.77	19504.2	317846	256124	2637.15	21211.7	663.986	5739.47	990.882	256.912	2620.29	1037.87	249.929	215.046	718.001	1550.36	3954.53	532.012	5000	5.69743	653851	975
230922_MPTLVo31_FC_CT26RCT26L_Bld_D21_C1_002_021.fcs	CT26	Untreated	1227.45	183.838	175.74	5.66477	17.8904	12.9064	10.6938	161.849	4272.58	563.732	5606.8	123.46	1033.02	30.9599	89.8216	496.417	116.516	43.5804	29.6618	10.204	38.334	400.055	33.3281	76.4314	42.9501	5000	6.00141	14803.9	931
230922_MPTLVo31_FC_CT26RCT26L_Bld_D21_C1_003_022.fcs	CT26	Untreated	1536.47	260.694	314.364	13.7775	24.3667	31.3903	0	90.2747	4297.81	747.001	6779.39	68.6338	1319.73	27.3814	403.309	476.751	76.7881	98.9276	57.7133	15.8833	40.6838	369.311	162.118	49.5712	25.8665	5000	5.83851	17288.2	994
230922_MPTLVo31_FC_CT26RCT26L_Bld_D21_C6_026_045.fcs	CT26	Untreated	2347.78	292.68	582.42	13.8567	70.0192	132.597	219.729	418.072	5409.6	589.623	7728.96	25.8856	1007.98	30.2926	341.403	429.674	73.5518	56.855	145.112	19.9682	30.6882	360.004	116.852	133.988	100.058	5000	5.87207	20677.6	660
230922_MPTLVo31_FC_CT26RCT26L_Bld_D21_C7_034_053.fcs	CT26	Untreated	1748.48	281.285	399.974	17.3771	100.352	169.677	299.921	450.144	5789.35	1320.39	7175.95	115.935	1131.74	14.8007	284.618	217.542	59.2959	127.32	189.407	21.4639	12.2174	166.356	150.92	139.559	98.5901	5000	5.25992	20482.7	301
230922_MPTLVo31_FC_CT26RCT26L_Bld_D21_C8_038_057.fcs	CT26	Untreated	2287.74	290.853	409.156	8.17696	99.854	55.8903	123.49	431.947	7067.64	392.837	9041.08	76.3765	1788.83	27.0847	249.337	407.279	65.1053	97.8559	171.264	47.1337	16.768	331.589	64.1445	76.6159	108.249	5000	5.77526	23736.3	1239
230922_MPTLVo31_FC_NilBalbC_Bld_D21_C3_011_030.fcs	NIL	Untreated	2932.81	498.3	521.296	14.155	107.29	90.3008	32.0656	789.436	7543.91	650.889	2662.21	26.4428	397.123	92.8342	231.35	209.92	30.0541	14.5197	84.7064	22.4379	24.3824	166.365	22.2079	308.759	171.716	5000	5.99847	17645.5	0
230922_MPTLVo31_FC_NilBalbC_Bld_D21_C5_022_041.fcs	NIL	Untreated	1736.74	204.462	358.115	5.548	38.5475	151.684	240.887	234.599	4665.24	280.815	2189.22	25.9104	236.256	15.1608	74.4362	46.7485	25.7678	0	62.2507	7.99495	37.5438	14.2996	8.16028	84.2129	62.0955	5000	5.8777	10806.7	0
230922_MPTLVo31_FC_NilBalbC_Bld_D21_C7_033_052.fcs	NIL	Untreated	2278.31	267.138	474.983	27.5945	97.6061	201.185	333.388	437.302	7327.53	449.789	3268	34.366	403.675	10.9682	144.726	120.908	25.6327	0	99.0786	7.95301	30.5565	85.3475	35.1757	121.003	83.6881	5000	5.84686	16365.9	0
230922_MPTLVo31_FC_NilBalbC_Bld_D21_C9_044_063.fcs	NIL	Untreated	2661.29	469.155	437.945	66.8967	161.975	25.4025	10.5238	299.439	8305.44	153.04	2944.26	78.1056	388.208	33.2375	401.172	106.474	0	14.2959	37.5303	16.0669	24.0066	74.716	62.8635	97.1546	72.4583	5000	5.90601	16941.7	0
230922_MPTLVo31_FC_NilBalbC_Bld_D21_C9_045_064.fcs	NIL	Untreated	1982.32	437.344	444.818	46.933	156.942	31.4502	20.8467	412.27	7246.14	251.054	3506.08	34.3824	423.231	19.2035	286.222	108.559	14.6542	14.1595	53.6932	23.8704	20.3807	76.8494	35.1925	145.893	85.7216	5000	5.84965	15878.2	0

## Sheet: COMPOSITION NO LS POPS
name	tumour	treatment	CD4	CD8 6C-	CD8 6C+	Other Tc	NK 90+	NK C-	NK C+	B II-	B II+	N C-	N C+	Mo F-	Mo F+	Eo 45- C+	Eo 45+ C-	DC II- L1+	DC II+ L1-	Mac 45-	Mac 45+	Other Mac	11c L1-	11c L1+	Other 6C	Other 3	Other 4	beads	perwell_factor	total	tumour_mass_combined
290722_MPTLVo29_FC_4T1R4T1L_Spln_D21_C2_006_007.fcs	4T1	Untreated	0.0126791	0.00149567	0.00234673	0.000151697	0.000601604	0.000110984	1.21214e-05	0.00159993	0.0206768	0.0876249	0.806325	0.00281684	0.0310152	0.00498933	0.0144414	0.00177157	0.000454316	0.00130078	0.00030986	0.000110848	0.000154698	0.00157826	0.00290068	0.00337056	0.00116098	0.0140076	2.07924e-05	1	1171
290722_MPTLVo29_FC_4T1R4T1L_Spln_D21_C6_030_031.fcs	4T1	Untreated	0.00689678	0.00123791	0.00173291	0.000174229	0.000744254	0.000219681	5.33175e-06	0.00464474	0.0217259	0.0534821	0.83976	0.00294122	0.0312785	0.00562838	0.0112621	0.00107081	0.000321689	0.00159133	0.000520846	0.000216702	0.000199885	0.000828758	0.00280857	0.00870705	0.00200083	0.00756005	9.14582e-06	1	1083
290722_MPTLVo29_FC_4T1R4T1L_Spln_D21_C8_040_041.fcs	4T1	Untreated	0.0189463	0.00222568	0.00394668	0.000323424	0.00149848	0.000675741	0.000769335	0.00311723	0.0340017	0.0376893	0.815634	0.00404625	0.0470061	0.00638748	0.00593399	0.00218797	0.000670583	0.00121999	0.0015191	0.000199973	0.000342507	0.00175168	0.00397662	0.00399128	0.00193838	0.0253439	3.06902e-05	1	773
290722_MPTLVo29_FC_4T1R4T1L_Spln_D21_C9_042_043.fcs	4T1	Untreated	0.0108403	0.00163499	0.00258424	0.000163683	0.00109222	0.000205629	1.85861e-05	0.00285227	0.0276261	0.0478883	0.83448	0.00287035	0.0349547	0.00554256	0.0120731	0.000911628	0.000356804	0.0016344	0.000463806	0.000132196	0.000187786	0.000706614	0.00320382	0.00478374	0.00279185	0.00886261	1.06272e-05	1	486
290722_MPTLVo29_FC_CT26RCT26L_Spln_D21_C1_004_005.fcs	CT26	Untreated	0.0755485	0.00714925	0.0363655	0.00120627	0.010356	0.00559604	0.00362767	0.0184867	0.437623	0.025489	0.236931	0.00410467	0.0609538	0.00331233	0.0141025	0.016152	0.00230697	0.00334991	0.00791986	0	0.00213875	0.0127358	0.00327193	0.00743358	0.00383862	0.21934	0.000270553	1	1009
290722_MPTLVo29_FC_CT26RCT26L_Spln_D21_C3_015_016.fcs	CT26	Untreated	0.0867777	0.0125702	0.0213585	0.00156569	0.00620927	0.00193301	0.00356555	0.0174378	0.227118	0.0164448	0.476217	0.00509008	0.0432797	0.00801336	0.0106124	0.0199639	0.00240172	0.00188797	0.00325523	0.00019068	0.00134718	0.0170472	0.00583939	0.00471704	0.00515649	0.26517	0.000321903	1	1391
290722_MPTLVo29_FC_CT26RCT26L_Spln_D21_C4_016_017.fcs	CT26	Untreated	0.113503	0.0100108	0.0252395	0.00265038	0.00886862	0.00934907	0.00980235	0.0192637	0.410587	0.0176631	0.276136	0.00329353	0.0359244	0.00324033	0.0139416	0.00676795	0.00124457	0.00152187	0.00795487	0.000830007	0.00542975	0.00109932	0.00242078	0.0059887	0.00726808	0.379037	0.000467068	1	875
290722_MPTLVo29_FC_CT26RCT26L_Spln_D21_C6_027_028.fcs	CT26	Untreated	0.104148	0.0126618	0.0235218	0.00205641	0.00586167	0.00056419	0.000985907	0.0126662	0.274249	0.00972419	0.412866	0.00469786	0.056503	0.00322074	0.0148176	0.0204213	0.00255362	0.00330626	0.00165019	0.000166962	0.000524272	0.0189072	0.00231304	0.00632452	0.0052891	0.230118	0.000281862	1	1623
290722_MPTLVo29_FC_CT26RCT26L_Spln_D21_C7_035_036.fcs	CT26	Untreated	0.145858	0.0169818	0.0282728	0.00187988	0.00575592	0.00582503	0.00477145	0.0349325	0.497612	0.0159286	0.151999	0.00244849	0.0282542	0.00133605	0.00741428	0.0107529	0.00101777	0.0019557	0.00392056	0.000969645	0.000253729	0.0101136	0.00188536	0.0124933	0.00736706	0.224963	0.000272823	1	177
290722_MPTLVo29_FC_NilBalbC_Spln_D21_C3_011_012.fcs	NIL	Untreated	0.138601	0.0246755	0.0325669	0.00436292	0.0111053	0.0127066	0.0207563	0.0405216	0.353085	0.0307635	0.204455	0.003804	0.0330967	0.003548	0.0208421	0.012478	0.00132381	0.00134897	0.00771215	0.000980945	0.00173263	0.00998787	0.00357625	0.0180104	0.00795819	0.344247	0.000414004	1	0
290722_MPTLVo29_FC_NilBalbC_Spln_D21_C5_022_023.fcs	NIL	Untreated	0.154273	0.0205647	0.0280365	0.00231321	0.00860044	0.0135006	0.015728	0.0207597	0.455593	0.0254722	0.173995	0.00254987	0.0238804	0.00148211	0.014562	0.00751795	0.00138249	0.000338104	0.00662731	0	0.00217132	0.00488458	0.00246495	0.00807786	0.00522404	0.425696	0.000518827	1	0
290722_MPTLVo29_FC_NilBalbC_Spln_D21_C7_033_034.fcs	NIL	Untreated	0.190579	0.0229154	0.0323797	0.00205905	0.00876901	0.00801152	0.00942302	0.0221745	0.483913	0.0186903	0.119406	0.00286181	0.0232145	0.00131927	0.0123448	0.00856567	0.00123059	0	0.00614494	0.00191493	0.00193275	0.00597836	0.00179519	0.00803624	0.00634099	0.381183	0.000461822	1	0
290722_MPTLVo29_FC_NilBalbC_Spln_D21_C9_044_045.fcs	NIL	Untreated	0.135125	0.0246864	0.0258808	0.000986508	0.0052683	0.00118104	0.000515959	0.0286031	0.466752	0.0236345	0.21483	0.00203303	0.0235845	0.00234769	0.0133076	0.00602757	0.00117917	0.00057676	0.00141316	0.000786392	0.00205777	0.00403603	0.00181574	0.00739648	0.00597476	0.186237	0.000221263	1	0
290722_MPTLVo29_FC_NilBalbC_Spln_D21_C9_045_046.fcs	NIL	Untreated	0.143706	0.0274573	0.0276474	0.00149905	0.00382178	0.00176261	0.00123204	0.0247183	0.502489	0.0140214	0.194906	0.00191927	0.0131192	0.00194053	0.0127107	0.0042873	0.00112629	0.000344307	0.00253084	0.00156484	0.00049137	0.0024871	0.000912792	0.00846801	0.00483626	0.438462	0.000528347	1	0
260822_MPTLVo30_FC_4T1R4T1L_Bld_D21_C2_009_028.fcs	4T1	Untreated	0.0236095	0.00199004	0.00364985	0.000163157	0.00228049	0.00062217	0.000619005	0.000885757	0.0185487	0.286548	0.5854	0.00406627	0.0318499	0.0106305	0.0133129	0.000844846	0.000475721	0.00162419	0.00133559	0.000367468	0.000366676	0.000507449	0.00384826	0.00217555	0.00427807	0.0160373	1.96533e-05	1	1717
260822_MPTLVo30_FC_4T1R4T1L_Bld_D21_C2_010_029.fcs	4T1	Untreated	0.0182104	0.00336925	0.00261644	0.000166921	0.00179197	0.000122	1.82069e-05	0.00126151	0.0184299	0.468738	0.403424	0.00503893	0.0338984	0.0115339	0.0178282	0.000814945	0.000422752	0.00154326	0.000774294	0.000525586	0.000185836	0.000564931	0.00236815	0.00326278	0.00309025	0.0188589	2.31227e-05	1	1356
260822_MPTLVo30_FC_4T1R4T1L_Bld_D21_C4_017_036.fcs	4T1	Untreated	0.0136888	0.00328245	0.00321478	0.000110793	0.00227482	0.000177526	1.20847e-05	0.000998544	0.0189635	0.385002	0.508936	0.00409804	0.0298601	0.00844502	0.0100006	0.000799077	0.000304311	0.00154642	0.000506374	0.00030384	0.000207047	0.000596541	0.00249897	0.00299177	0.00117991	0.0124862	1.53475e-05	1	868
260822_MPTLVo30_FC_4T1R4T1L_Bld_D21_C5_021_040.fcs	4T1	Untreated	0.0171114	0.00285084	0.0042121	0.000158135	0.00184729	0.000340165	0.000228731	0.000484113	0.0158653	0.345973	0.55573	0.00292004	0.0246946	0.0110159	0.00583632	0.000523854	0.000230539	0.00115159	0.000633169	0.00016062	0.000246039	0.000296155	0.00308172	0.00159881	0.00280967	0.0155281	1.90483e-05	1	1672
260822_MPTLVo30_FC_4T1R4T1L_Bld_D21_C9_041_060.fcs	4T1	Untreated	0.0191651	0.00218929	0.00368208	0.000131133	0.00301556	0.00096335	0.000882043	0.000943854	0.0209845	0.324923	0.557217	0.00380995	0.0358987	0.00981613	0.00522483	0.000640222	0.00038045	0.000931397	0.000876648	0.000461738	0.00034065	0.00033622	0.00354847	0.00179722	0.0018404	0.0196751	2.42203e-05	1	1600
260822_MPTLVo30_FC_CT26RCT26L_Bld_D21_C1_003_022.fcs	CT26	Untreated	0.103916	0.0231857	0.0131399	0.00203943	0.00515375	0.00132301	8.55584e-05	0.00986794	0.265316	0.0286343	0.379047	0.009145	0.0709326	0.000677504	0.0202202	0.0241381	0.00290996	0.00184818	0.00149824	0.000478034	0.00162181	0.0211172	0.00663936	0.00356878	0.00349687	0.353957	0.000434634	1	1013
260822_MPTLVo30_FC_CT26RCT26L_Bld_D21_C3_014_033.fcs	CT26	Untreated	0.109624	0.0143982	0.0212447	0.000493194	0.00443633	0.00277284	0.00215181	0.00848877	0.22447	0.0164839	0.44322	0.00730155	0.0698925	0.000709974	0.0103922	0.0214034	0.00375313	0.00218938	0.00482227	0.00150283	0.000915137	0.0183357	0.00585067	0.00290874	0.00223939	0.37445	0.000455464	1	2520
260822_MPTLVo30_FC_CT26RCT26L_Bld_D21_C3_015_034.fcs	CT26	Untreated	0.122114	0.0133937	0.0247608	0.00125839	0.00656194	0.00322303	0.00259268	0.0136519	0.328613	0.0230862	0.313717	0.00640406	0.0543733	0.00120767	0.0110195	0.0258575	0.00189528	0.00257826	0.00543669	0.000710092	0.00100071	0.0236607	0.00376564	0.00565463	0.00346294	0.317207	0.000387374	1	1069
260822_MPTLVo30_FC_CT26RCT26L_Bld_D21_C4_016_035.fcs	CT26	Untreated	0.109717	0.024518	0.0212358	0.000845123	0.00317299	0.00123538	9.2182e-05	0.0119014	0.205841	0.0294303	0.462155	0.00539568	0.0536011	0.00656959	0.0192878	0.0123782	0.00144703	0.00328991	0.00149892	0.000858403	0.00094089	0.0119611	0.00699078	0.00270578	0.00293035	0.382314	0.000468282	1	1483
260822_MPTLVo30_FC_CT26RCT26L_Bld_D21_C5_024_043.fcs	CT26	Untreated	0.156195	0.0173117	0.0393562	0.00116775	0.00525199	0.00372034	0.00318431	0.0120594	0.339989	0.0208	0.28848	0.00486226	0.0449004	0.00252153	0.0121431	0.0131012	0.00291584	0.00119627	0.00438125	0.000197683	0.00201202	0.0103295	0.00262079	0.00672311	0.00457923	0.439338	0.000539206	1	348
260822_MPTLVo30_FC_NilBalbC_Bld_D21_C3_011_030.fcs	NIL	Untreated	0.162647	0.0349074	0.0274183	0.00237793	0.00963803	0.00668459	0.00813488	0.0223246	0.404524	0.0452979	0.183601	0.00360044	0.0265207	0.00373432	0.0163272	0.00831539	0.00107957	0.000996548	0.00530878	0.000658716	0.00257862	0.00548721	0.00311892	0.00856037	0.00615708	0.48994	0.000598912	1	0
260822_MPTLVo30_FC_NilBalbC_Bld_D21_C5_022_041.fcs	NIL	Untreated	0.141337	0.0314543	0.0305074	0.00193154	0.00951812	0.0042352	0.00368695	0.0277447	0.466507	0.0302684	0.162477	0.00294892	0.0241435	0.00166832	0.0164913	0.00957307	0.0017914	0.000989357	0.00645632	0.00117713	0.00261121	0.00623999	0.00315834	0.00829969	0.00478381	0.436672	0.000535131	1	0
260822_MPTLVo30_FC_NilBalbC_Bld_D21_C7_033_052.fcs	NIL	Untreated	0.182209	0.025117	0.03157	0.00216683	0.00792593	0.00738107	0.00980146	0.0266849	0.443664	0.0130098	0.172129	0.00159216	0.0227179	0.00165136	0.015382	0.0062229	0.00118213	0.000391721	0.00347794	0.000517853	0.00121632	0.00411772	0.00220676	0.0097725	0.00789198	0.28686	0.000353128	1	0
260822_MPTLVo30_FC_NilBalbC_Bld_D21_C9_044_063.fcs	NIL	Untreated	0.134979	0.0181253	0.0264139	0.00187874	0.00473918	0.00649602	0.00932403	0.0285737	0.493253	0.0186122	0.188145	0.00143416	0.0175401	0.00243407	0.0136499	0.00667084	0.000871216	0.000336809	0.00358848	0.00143119	0.00149402	0.00469657	0.00126494	0.0082311	0.0058163	0.214384	0.000260251	1	0
260822_MPTLVo30_FC_NilBalbC_Bld_D21_C9_045_064.fcs	NIL	Untreated	0.13062	0.0196641	0.0290037	0.00217721	0.00698218	0.00677319	0.00815346	0.032568	0.419003	0.0207411	0.22636	0.00443199	0.0325899	0.00188051	0.0128692	0.00880432	0.00155327	0.000446077	0.00425758	0.00103199	0.00161595	0.0071453	0.00181493	0.0139413	0.005572	0.328306	0.000402129	1	0
230922_MPTLVo31_FC_4T1R4T1L_Bld_D21_C2_010_029.fcs	4T1	Untreated	0.00493892	0.00128136	0.00113136	7.70801e-05	0.000584239	0.000185373	0	0.000779765	0.0107926	0.537732	0.407293	0.00205323	0.0186645	0.000697859	0.0043717	0.000865988	0.000176159	0.00285516	0.000544547	0.000141931	0.000105375	0.000648984	0.00218349	0.00154555	0.000349414	0.00781471	9.07341e-06	1	1136
230922_MPTLVo31_FC_4T1R4T1L_Bld_D21_C4_018_037.fcs	4T1	Untreated	0.0113081	0.00131251	0.00295275	0.000118813	0.000300186	0.000642912	0.000878474	0.000490334	0.014073	0.582157	0.342862	0.00237367	0.0208631	0.00160125	0.00600198	0.000862093	0.000269346	0.0034785	0.00159235	0.000263957	0.000280188	0.000551218	0.00305823	0.00108541	0.000622006	0.00938937	1.04895e-05	1	1526
230922_MPTLVo31_FC_4T1R4T1L_Bld_D21_C4_019_038.fcs	4T1	Untreated	0.00998064	0.00105698	0.00235335	0.000111475	0.000402351	0.000701468	0.00110229	0.00059048	0.0120384	0.626652	0.302212	0.00239646	0.0219985	0.00159828	0.00455811	0.000876685	0.000309944	0.00419271	0.00159624	0.000302157	0.000209	0.000596527	0.00252971	0.0011937	0.000440805	0.0102789	1.12475e-05	1	1190
230922_MPTLVo31_FC_4T1R4T1L_Bld_D21_C6_029_048.fcs	4T1	Untreated	0.0113328	0.00128149	0.00225132	0.000117558	0.000452272	0.000900914	0.00106926	0.00145342	0.0153046	0.583812	0.325097	0.00206298	0.0223693	0.00216642	0.0132501	0.000696395	0.000248181	0.00624857	0.00160683	0.000319562	0.000256408	0.00039665	0.00318573	0.00308215	0.00103794	0.0106011	1.13221e-05	1	948
230922_MPTLVo31_FC_4T1R4T1L_Bld_D21_C9_041_060.fcs	4T1	Untreated	0.0155207	0.00205846	0.00383568	0.000213847	0.00118969	0.00117121	0.00097818	0.00255987	0.0298297	0.486113	0.391716	0.00403327	0.0324412	0.0010155	0.00877795	0.00151546	0.000392921	0.00400748	0.00158733	0.000382242	0.000328891	0.00109811	0.00237113	0.00604806	0.00081366	0.007647	8.71366e-06	1	975
230922_MPTLVo31_FC_CT26RCT26L_Bld_D21_C1_002_021.fcs	CT26	Untreated	0.0829142	0.0124182	0.0118712	0.000382654	0.00120849	0.000871826	0.000722362	0.0109329	0.288612	0.03808	0.378739	0.00833971	0.0697806	0.00209133	0.00606743	0.0335329	0.00787067	0.00294385	0.00200365	0.00068928	0.00258946	0.0270237	0.00225131	0.00516293	0.00290127	0.337749	0.000405394	1	931
230922_MPTLVo31_FC_CT26RCT26L_Bld_D21_C1_003_022.fcs	CT26	Untreated	0.088874	0.0150793	0.0181837	0.000796932	0.00140944	0.0018157	0	0.00522175	0.248598	0.0432087	0.392139	0.00396997	0.0763372	0.00158382	0.0233286	0.0275767	0.00444165	0.00572226	0.0033383	0.000918736	0.00235327	0.021362	0.00937734	0.00286734	0.00149619	0.289214	0.000337716	1	994
230922_MPTLVo31_FC_CT26RCT26L_Bld_D21_C6_026_045.fcs	CT26	Untreated	0.113542	0.0141544	0.0281667	0.00067013	0.00338623	0.00641257	0.0106264	0.0202186	0.261616	0.028515	0.373783	0.00125186	0.0487475	0.00146499	0.0165107	0.0207796	0.00355707	0.00274959	0.00701784	0.000965692	0.00148413	0.0174103	0.00565113	0.00647986	0.00483895	0.241807	0.000283981	1	660
230922_MPTLVo31_FC_CT26RCT26L_Bld_D21_C7_034_053.fcs	CT26	Untreated	0.0853637	0.0137328	0.0195274	0.00084838	0.00489936	0.00828394	0.0146427	0.0219768	0.282646	0.0644639	0.350343	0.00566018	0.0552536	0.000722599	0.0138955	0.0106208	0.00289493	0.00621599	0.00924717	0.00104791	0.000596474	0.0081218	0.0073682	0.0068135	0.00481335	0.244109	0.000256799	1	301
230922_MPTLVo31_FC_CT26RCT26L_Bld_D21_C8_038_057.fcs	CT26	Untreated	0.0963815	0.0122535	0.0172376	0.000344492	0.00420681	0.00235464	0.00520256	0.0181977	0.297757	0.0165501	0.380897	0.00321771	0.0753626	0.00114107	0.0105045	0.0171585	0.00274286	0.00412263	0.00721529	0.00198572	0.000706427	0.0139697	0.00270238	0.0032278	0.0045605	0.210648	0.000243309	1	1239
230922_MPTLVo31_FC_NilBalbC_Bld_D21_C3_011_030.fcs	NIL	Untreated	0.166208	0.0282395	0.0295428	0.000802188	0.00608029	0.0051175	0.00181721	0.0447387	0.427526	0.036887	0.150872	0.00149856	0.0225056	0.00526107	0.013111	0.0118965	0.00170322	0.000822857	0.00480046	0.00127159	0.00138179	0.00942818	0.00125856	0.0174979	0.00973146	0.283359	0.000339944	1	0
230922_MPTLVo31_FC_NilBalbC_Bld_D21_C5_022_041.fcs	NIL	Untreated	0.16071	0.0189199	0.0331383	0.000513385	0.003567	0.0140362	0.0222905	0.0217086	0.431699	0.0259853	0.20258	0.00239762	0.021862	0.00140291	0.00688797	0.00432588	0.00238443	0	0.00576038	0.000739814	0.00347412	0.00132321	0.000755113	0.00779265	0.00574602	0.462676	0.000543894	1	0
230922_MPTLVo31_FC_NilBalbC_Bld_D21_C7_033_052.fcs	NIL	Untreated	0.139211	0.0163228	0.0290227	0.0016861	0.00596399	0.0122929	0.0203709	0.0267203	0.447731	0.0274833	0.199683	0.00209985	0.0246656	0.000670187	0.00884313	0.00738782	0.00156622	0	0.00605397	0.00048595	0.00186708	0.00521495	0.00214933	0.00739358	0.00511357	0.305513	0.000357259	1	0
230922_MPTLVo31_FC_NilBalbC_Bld_D21_C9_044_063.fcs	NIL	Untreated	0.157086	0.0276924	0.0258502	0.00394865	0.00956076	0.00149941	0.000621178	0.0176747	0.490238	0.00903338	0.173788	0.00461027	0.0229144	0.00196188	0.0236796	0.00628472	0	0.000843831	0.00221527	0.000948368	0.00141702	0.0044102	0.00371059	0.00573466	0.00427693	0.295131	0.000348609	1	0
230922_MPTLVo31_FC_NilBalbC_Bld_D21_C9_045_064.fcs	NIL	Untreated	0.124845	0.0275436	0.0280144	0.00295581	0.0098841	0.00198071	0.00131291	0.0259645	0.456358	0.0158113	0.220811	0.00216538	0.0266548	0.00120943	0.0180261	0.006837	0.000922914	0.000891756	0.00338156	0.00150334	0.00128357	0.00483992	0.0022164	0.00918827	0.00539869	0.314897	0.000368408	1	0
