# Supplementary material for: Identifying cancer-associated leukocyte profiles using high-resolution flow cytometry screening and machine learning
Source: Front Immunol. 2023 Aug 3;14:1211064. doi: 10.3389/fimmu.2023.1211064 (PMC10435879; doi:10.3389/fimmu.2023.1211064)
Supplement: Supplementary file 3 [file DataSheet_2.csv]

population	leukocyte	LS marker	barcode	MedFI	MedFI_less_blank	pop_less_Nil_MedFI	pop_max	MedMFI_diff
B FIIhi_4T1	B FIIhi	33D1	4T1	1.41674	0.01034025	0.00281725	0.43847675	0.006425084
B FIIhi_4T1	B FIIhi	4-1BB Ligand	4T1	1.411428	0.00502825	-0.00225675	0.43847675	-0.005146795
B FIIhi_4T1	B FIIhi	Armenian Hamster IgG Isotype Ctrl	4T1	1.433659	0.02725925	0.00391925	0.43847675	0.00893833
B FIIhi_4T1	B FIIhi	B7-H4	4T1	1.410613	0.00421325	0.00595225	0.43847675	0.013574836
B FIIhi_4T1	B FIIhi	CD100	4T1	1.825168	0.41876825	0.08513425	0.43847675	0.194159097
B FIIhi_4T1	B FIIhi	CD103	4T1	1.412226	0.00582625	0.00029725	0.43847675	0.000677915
B FIIhi_4T1	B FIIhi	CD104	4T1	1.405873	-0.00052675	-0.00012375	0.43847675	-0.000282227
B FIIhi_4T1	B FIIhi	CD105	4T1	1.416916	0.01051625	0.00638025	0.43847675	0.014550943
B FIIhi_4T1	B FIIhi	CD106	4T1	1.424398	0.01799825	-0.00363975	0.43847675	-0.008300896
B FIIhi_4T1	B FIIhi	CD107a	4T1	1.448715	0.04231525	0.00329025	0.43847675	0.007503819
B FIIhi_4T1	B FIIhi	CD115	4T1	1.408665	0.00226525	-0.00331775	0.43847675	-0.007566536
B FIIhi_4T1	B FIIhi	CD117	4T1	1.411234	0.00483425	0.00220625	0.43847675	0.005031624
B FIIhi_4T1	B FIIhi	CD11a	4T1	1.823501	0.41710125	0.03263825	0.43847675	0.074435532
B FIIhi_4T1	B FIIhi	CD11b	4T1	1.415958	0.00955825	0.00534425	0.43847675	0.012188218
B FIIhi_4T1	B FIIhi	CD11c	4T1	1.404437	-0.00196275	0.00279525	0.43847675	0.00637491
B FIIhi_4T1	B FIIhi	CD120a	4T1	1.426899	0.02049925	5.02E-05	0.43847675	0.000114601
B FIIhi_4T1	B FIIhi	CD120b	4T1	1.408414	0.00201425	-0.00063675	0.43847675	-0.001452186
B FIIhi_4T1	B FIIhi	CD121a	4T1	1.42578	0.01938025	0.00279725	0.43847675	0.006379472
B FIIhi_4T1	B FIIhi	CD122	4T1	1.402833	-0.00356675	-0.00175975	0.43847675	-0.004013326
B FIIhi_4T1	B FIIhi	CD123	4T1	1.447766	0.04136625	0.00232525	0.43847675	0.005303018
B FIIhi_4T1	B FIIhi	CD124	4T1	1.433302	0.02690225	0.00200425	0.43847675	0.004570938
B FIIhi_4T1	B FIIhi	CD126	4T1	1.398741	-0.00765875	-0.00347375	0.43847675	-0.007922313
B FIIhi_4T1	B FIIhi	CD127	4T1	1.419649	0.01324925	0.00185225	0.43847675	0.004224283
B FIIhi_4T1	B FIIhi	CD130	4T1	1.411889	0.00548925	-0.00358975	0.43847675	-0.008186865
B FIIhi_4T1	B FIIhi	CD132	4T1	1.435034	0.02863425	-0.00224275	0.43847675	-0.005114866
B FIIhi_4T1	B FIIhi	CD133	4T1	1.40972	0.00332025	-0.01024175	0.43847675	-0.023357567
B FIIhi_4T1	B FIIhi	CD134	4T1	1.439594	0.03319425	0.00996725	0.43847675	0.022731536
B FIIhi_4T1	B FIIhi	CD135	4T1	1.436158	0.02975825	0.00132925	0.43847675	0.003031518
B FIIhi_4T1	B FIIhi	CD137	4T1	1.420703	0.01430325	0.00619025	0.43847675	0.014117624
B FIIhi_4T1	B FIIhi	CD138	4T1	1.427454	0.02105425	0.00013925	0.43847675	0.000317577
B FIIhi_4T1	B FIIhi	CD14	4T1	1.425583	0.01918325	-0.00308875	0.43847675	-0.007044273
B FIIhi_4T1	B FIIhi	CD140a	4T1	1.40787	0.00147025	0.00050425	0.43847675	0.001150004
B FIIhi_4T1	B FIIhi	CD140b	4T1	1.401368	-0.00503175	-0.00163775	0.43847675	-0.00373509
B FIIhi_4T1	B FIIhi	CD144	4T1	1.439319	0.03291925	0.00359925	0.43847675	0.008208531
B FIIhi_4T1	B FIIhi	CD146	4T1	1.409271	0.00287125	0.00306825	0.43847675	0.00699752
B FIIhi_4T1	B FIIhi	CD147	4T1	1.419812	0.01341225	0.00367425	0.43847675	0.008379578
B FIIhi_4T1	B FIIhi	CD150	4T1	1.693695	0.28729525	0.04173425	0.43847675	0.095180075
B FIIhi_4T1	B FIIhi	CD152	4T1	1.41941	0.01301025	0.00443325	0.43847675	0.01011057
B FIIhi_4T1	B FIIhi	CD153	4T1	1.416822	0.01042225	0.00139425	0.43847675	0.003179758
B FIIhi_4T1	B FIIhi	CD154	4T1	1.408841	0.00244125	0.00274125	0.43847675	0.006251757
B FIIhi_4T1	B FIIhi	CD155	4T1	1.417722	0.01132225	0.00023425	0.43847675	0.000534236
B FIIhi_4T1	B FIIhi	CD157	4T1	1.432578	0.02617825	-0.00100075	0.43847675	-0.002282333
B FIIhi_4T1	B FIIhi	CD159a	4T1	1.426462	0.02006225	0.00605225	0.43847675	0.013802898
B FIIhi_4T1	B FIIhi	CD16.2	4T1	1.416728	0.01032825	0.00369825	0.43847675	0.008434313
B FIIhi_4T1	B FIIhi	CD16/3 2	4T1	1.428194	0.02179425	-0.00132075	0.43847675	-0.003012132
B FIIhi_4T1	B FIIhi	CD160	4T1	1.37625	-0.03014975	0.01107825	0.43847675	0.025265308
B FIIhi_4T1	B FIIhi	CD169	4T1	1.429669	0.02326925	0.00428225	0.43847675	0.009766196
B FIIhi_4T1	B FIIhi	CD172a	4T1	1.424028	0.01762825	0.00235625	0.43847675	0.005373717
B FIIhi_4T1	B FIIhi	CD178	4T1	1.409756	0.00335625	0.00182925	0.43847675	0.004171829
B FIIhi_4T1	B FIIhi	CD179a (VpreB)	4T1	1.398844	-0.00755575	-0.00772675	0.43847675	-0.017621801
B FIIhi_4T1	B FIIhi	CD18	4T1	1.484635	0.07823525	0.00031925	0.43847675	0.000728089
B FIIhi_4T1	B FIIhi	CD180	4T1	1.963637	0.55723725	-0.01908575	0.43847675	-0.043527393
B FIIhi_4T1	B FIIhi	CD182	4T1	1.426596	0.02019625	-0.00131275	0.43847675	-0.002993887
B FIIhi_4T1	B FIIhi	CD183	4T1	1.40112	-0.00527975	-0.00189975	0.43847675	-0.004332613
B FIIhi_4T1	B FIIhi	CD184	4T1	1.462743	0.05634325	0.00227325	0.43847675	0.005184425
B FIIhi_4T1	B FIIhi	CD185	4T1	1.675394	0.26899425	0.01641625	0.43847675	0.037439271
B FIIhi_4T1	B FIIhi	CD186 (CXCR6)	4T1	1.416249	0.00984925	0.00628225	0.43847675	0.014327442
B FIIhi_4T1	B FIIhi	CD19	4T1	2.285449	0.87904925	0.07701725	0.43847675	0.175647283
B FIIhi_4T1	B FIIhi	CD193	4T1	1.42507	0.01867025	-0.00949575	0.43847675	-0.021656222
B FIIhi_4T1	B FIIhi	CD194	4T1	1.429923	0.02352325	0.00420425	0.43847675	0.009588308
B FIIhi_4T1	B FIIhi	CD195	4T1	1.422794	0.01639425	-0.00291575	0.43847675	-0.006649725
B FIIhi_4T1	B FIIhi	CD196	4T1	1.465113	0.05871325	0.01043825	0.43847675	0.023805709
B FIIhi_4T1	B FIIhi	CD197	4T1	1.534162	0.12776225	0.02142025	0.43847675	0.048851507
B FIIhi_4T1	B FIIhi	CD198	4T1	1.425571	0.01917125	0.00624425	0.43847675	0.014240778
B FIIhi_4T1	B FIIhi	CD199	4T1	1.250675	-0.15572475	-0.01182575	0.43847675	-0.026970073
B FIIhi_4T1	B FIIhi	CD1d	4T1	1.548579	0.14217925	0.01121925	0.43847675	0.025586875
B FIIhi_4T1	B FIIhi	CD2	4T1	1.907626	0.50122625	0.03004925	0.43847675	0.068531
B FIIhi_4T1	B FIIhi	CD20	4T1	1.849871	0.44347125	0.04670725	0.43847675	0.106521611
B FIIhi_4T1	B FIIhi	CD200	4T1	1.743556	0.33715625	0.02181625	0.43847675	0.049754634
B FIIhi_4T1	B FIIhi	CD200R	4T1	1.426857	0.02045725	0.00206625	0.43847675	0.004712337
B FIIhi_4T1	B FIIhi	CD200R 3	4T1	1.41823	0.01183025	-0.00128375	0.43847675	-0.002927749
B FIIhi_4T1	B FIIhi	CD202b	4T1	1.413828	0.00742825	0.00604025	0.43847675	0.013775531
B FIIhi_4T1	B FIIhi	CD205	4T1	1.432604	0.02620425	-0.00296775	0.43847675	-0.006768318
B FIIhi_4T1	B FIIhi	CD207	4T1	1.400697	-0.00570275	0.00322325	0.43847675	0.007351017
B FIIhi_4T1	B FIIhi	CD21,CD35	4T1	2.049519	0.64311925	-0.00326275	0.43847675	-0.007441101
B FIIhi_4T1	B FIIhi	CD210	4T1	1.429794	0.02339425	-0.00127075	0.43847675	-0.002898101
B FIIhi_4T1	B FIIhi	CD22	4T1	2.267902	0.86150225	0.05913125	0.43847675	0.134856067
B FIIhi_4T1	B FIIhi	CD223	4T1	1.413112	0.00671225	0.00229125	0.43847675	0.005225477
B FIIhi_4T1	B FIIhi	CD226	4T1	1.416615	0.01021525	0.00555325	0.43847675	0.012664868
B FIIhi_4T1	B FIIhi	CD229 (Ly-9)	4T1	1.875157	0.46875725	0.06444925	0.43847675	0.146984418
B FIIhi_4T1	B FIIhi	CD23	4T1	2.463604	1.05720425	0.16968125	0.43847675	0.386978899
B FIIhi_4T1	B FIIhi	CD24	4T1	3.103454	1.69705425	0.04727625	0.43847675	0.107819286
B FIIhi_4T1	B FIIhi	CD25	4T1	1.412087	0.00568725	-0.00180475	0.43847675	-0.004115954
B FIIhi_4T1	B FIIhi	CD252	4T1	1.41683	0.01043025	-0.00132575	0.43847675	-0.003023535
B FIIhi_4T1	B FIIhi	CD253	4T1	1.399276	-0.00712375	-0.00263175	0.43847675	-0.006002029
B FIIhi_4T1	B FIIhi	CD254	4T1	1.408852	0.00245225	-0.00258775	0.43847675	-0.005901681
B FIIhi_4T1	B FIIhi	CD255	4T1	1.428591	0.02219125	0.01460625	0.43847675	0.033311344
B FIIhi_4T1	B FIIhi	CD262	4T1	1.402171	-0.00422875	0.00085025	0.43847675	0.001939099
B FIIhi_4T1	B FIIhi	CD265	4T1	1.03375	-0.37264975	-0.00335175	0.43847675	-0.007644077
B FIIhi_4T1	B FIIhi	CD267	4T1	1.485918	0.07951825	3.83E-05	0.43847675	8.72E-05
B FIIhi_4T1	B FIIhi	CD268	4T1	1.46277	0.05637025	0.00245325	0.43847675	0.005594937
B FIIhi_4T1	B FIIhi	CD27	4T1	1.408396	0.00199625	0.00059325	0.43847675	0.001352979
B FIIhi_4T1	B FIIhi	CD272	4T1	1.728622	0.32222225	0.04104025	0.43847675	0.093597323
B FIIhi_4T1	B FIIhi	CD273	4T1	1.435576	0.02917625	0.00514225	0.43847675	0.011727532
B FIIhi_4T1	B FIIhi	CD274	4T1	1.684108	0.27770825	0.01380725	0.43847675	0.031489127
B FIIhi_4T1	B FIIhi	CD275	4T1	1.473487	0.06708725	0.01319625	0.43847675	0.030095666
B FIIhi_4T1	B FIIhi	CD276	4T1	1.425168	0.01876825	0.00239525	0.43847675	0.005462661
B FIIhi_4T1	B FIIhi	CD278	4T1	1.127573	-0.27882675	0.00219625	0.43847675	0.005008817
B FIIhi_4T1	B FIIhi	CD279	4T1	1.436416	0.03001625	0.00191825	0.43847675	0.004374804
B FIIhi_4T1	B FIIhi	CD28	4T1	0.438914	-0.96748575	-0.00339175	0.43847675	-0.007735302
B FIIhi_4T1	B FIIhi	CD29	4T1	1.462376	0.05597625	0.00754325	0.43847675	0.017203307
B FIIhi_4T1	B FIIhi	CD3	4T1	1.404861	-0.00153875	-0.00821675	0.43847675	-0.018739306
B FIIhi_4T1	B FIIhi	CD30	4T1	1.430066	0.02366625	0.00426725	0.43847675	0.009731987
B FIIhi_4T1	B FIIhi	CD300c/ d	4T1	1.409535	0.00313525	0.00233625	0.43847675	0.005328105
B FIIhi_4T1	B FIIhi	CD300L G	4T1	1.455505	0.04910525	0.00309825	0.43847675	0.007065939
B FIIhi_4T1	B FIIhi	CD301	4T1	1.4209	0.01450025	0.00170525	0.43847675	0.003889032
B FIIhi_4T1	B FIIhi	CD301b	4T1	1.408332	0.00193225	-0.00730375	0.43847675	-0.016657098
B FIIhi_4T1	B FIIhi	CD304	4T1	1.410518	0.00411825	0.00244825	0.43847675	0.005583534
B FIIhi_4T1	B FIIhi	CD309	4T1	1.415968	0.00956825	0.00391425	0.43847675	0.008926927
B FIIhi_4T1	B FIIhi	CD31	4T1	1.670576	0.26417625	0.04081325	0.43847675	0.093079622
B FIIhi_4T1	B FIIhi	CD317	4T1	1.409968	0.00356825	-0.00167775	0.43847675	-0.003826315
B FIIhi_4T1	B FIIhi	CD319	4T1	1.500058	0.09365825	0.00745725	0.43847675	0.017007173
B FIIhi_4T1	B FIIhi	CD324	4T1	1.462039	0.05563925	0.00758625	0.43847675	0.017301373
B FIIhi_4T1	B FIIhi	CD326	4T1	1.42052	0.01412025	0.00458425	0.43847675	0.010454944
B FIIhi_4T1	B FIIhi	CD335	4T1	1.438006	0.03160625	0.00224225	0.43847675	0.005113726
B FIIhi_4T1	B FIIhi	CD339	4T1	1.410298	0.00389825	-0.00223875	0.43847675	-0.005105744
B FIIhi_4T1	B FIIhi	CD34 (v1)	4T1	1.410048	0.00364825	0.00701725	0.43847675	0.016003699
B FIIhi_4T1	B FIIhi	CD34 (v2)	4T1	1.440755	0.03435525	0.00260225	0.43847675	0.00593475
B FIIhi_4T1	B FIIhi	CD351	4T1	1.418137	0.01173725	-0.00862775	0.43847675	-0.019676642
B FIIhi_4T1	B FIIhi	CD355	4T1	1.403839	-0.00256075	-1.48E-05	0.43847675	-3.36E-05
B FIIhi_4T1	B FIIhi	CD357	4T1	0.19593	-1.21046975	-0.00398575	0.43847675	-0.009089992
B FIIhi_4T1	B FIIhi	CD36	4T1	1.403496	-0.00290375	-0.00292275	0.43847675	-0.00666569
B FIIhi_4T1	B FIIhi	CD365	4T1	1.394229	-0.01217075	-0.00385075	0.43847675	-0.008782108
B FIIhi_4T1	B FIIhi	CD366	4T1	1.417748	0.01134825	0.00153525	0.43847675	0.003501326
B FIIhi_4T1	B FIIhi	CD369	4T1	1.443125	0.03672525	0.00175625	0.43847675	0.004005343
B FIIhi_4T1	B FIIhi	CD37	4T1	1.491757	0.08535725	0.00135325	0.43847675	0.003086253
B FIIhi_4T1	B FIIhi	CD370	4T1	1.419379	0.01297925	0.00549925	0.43847675	0.012541714
B FIIhi_4T1	B FIIhi	CD371	4T1	1.409912	0.00351225	-0.00159575	0.43847675	-0.003639304
B FIIhi_4T1	B FIIhi	CD38	4T1	2.774586	1.36818625	0.00259025	0.43847675	0.005907383
B FIIhi_4T1	B FIIhi	CD39	4T1	1.512022	0.10562225	0.01757125	0.43847675	0.04007339
B FIIhi_4T1	B FIIhi	CD3e	4T1	1.414049	0.00764925	-0.00213275	0.43847675	-0.004863998
B FIIhi_4T1	B FIIhi	CD4	4T1	1.4548	0.04840025	0.00428225	0.43847675	0.009766196
B FIIhi_4T1	B FIIhi	CD40	4T1	1.651028	0.24462825	-0.00852275	0.43847675	-0.019437177
B FIIhi_4T1	B FIIhi	CD41	4T1	1.406123	-0.00027675	-0.00176775	0.43847675	-0.004031571
B FIIhi_4T1	B FIIhi	CD43	4T1	1.450481	0.04408125	0.00175925	0.43847675	0.004012185
B FIIhi_4T1	B FIIhi	CD44	4T1	1.544835	0.13843525	0.01165025	0.43847675	0.026569824
B FIIhi_4T1	B FIIhi	CD45	4T1	2.689581	1.28318125	0.02411625	0.43847675	0.055000066
B FIIhi_4T1	B FIIhi	CD45.1	4T1	1.40745	0.00105025	-0.00279275	0.43847675	-0.006369209
B FIIhi_4T1	B FIIhi	CD45.2	4T1	1.71697	0.31057025	-0.01096375	0.43847675	-0.025004176
B FIIhi_4T1	B FIIhi	CD45R/ B220	4T1	2.845964	1.43956425	0.02408125	0.43847675	0.054920244
B FIIhi_4T1	B FIIhi	CD45RB	4T1	3.566904	2.16050425	0.03216025	0.43847675	0.073345394
B FIIhi_4T1	B FIIhi	CD47	4T1	1.585056	0.17865625	0.00889425	0.43847675	0.020284428
B FIIhi_4T1	B FIIhi	CD48	4T1	2.273953	0.86755325	0.04285825	0.43847675	0.097743495
B FIIhi_4T1	B FIIhi	CD49a	4T1	1.440451	0.03405125	0.00480925	0.43847675	0.010968084
B FIIhi_4T1	B FIIhi	CD49b (v1)	4T1	1.408205	0.00180525	0.00222525	0.43847675	0.005074956
B FIIhi_4T1	B FIIhi	CD49b (v2)	4T1	1.403614	-0.00278575	0.00081325	0.43847675	0.001854716
B FIIhi_4T1	B FIIhi	CD49d	4T1	1.576521	0.17012125	0.01667825	0.43847675	0.038036794
B FIIhi_4T1	B FIIhi	CD49e	4T1	1.119319	-0.28708075	-0.02077875	0.43847675	-0.047388488
B FIIhi_4T1	B FIIhi	CD5	4T1	1.407452	0.00105225	-0.00236975	0.43847675	-0.005404505
B FIIhi_4T1	B FIIhi	CD51	4T1	1.43429	0.02789025	0.00080825	0.43847675	0.001843313
B FIIhi_4T1	B FIIhi	CD54	4T1	1.664497	0.25809725	0.01472725	0.43847675	0.0335873
B FIIhi_4T1	B FIIhi	CD55	4T1	2.121853	0.71545325	0.08589025	0.43847675	0.195883248
B FIIhi_4T1	B FIIhi	CD59a	4T1	1.398752	-0.00764775	-0.00323375	0.43847675	-0.007374963
B FIIhi_4T1	B FIIhi	CD6	4T1	1.422939	0.01653925	-0.00154375	0.43847675	-0.003520711
B FIIhi_4T1	B FIIhi	CD61	4T1	1.476772	0.07037225	0.01205525	0.43847675	0.027493476
B FIIhi_4T1	B FIIhi	CD62L	4T1	1.428542	0.02214225	0.00855025	0.43847675	0.019499894
B FIIhi_4T1	B FIIhi	CD63	4T1	1.429822	0.02342225	0.00137825	0.43847675	0.003143268
B FIIhi_4T1	B FIIhi	CD64	4T1	1.431022	0.02462225	0.00207225	0.43847675	0.00472602
B FIIhi_4T1	B FIIhi	CD66a	4T1	1.630203	0.22380325	0.01234225	0.43847675	0.028148015
B FIIhi_4T1	B FIIhi	CD69	4T1	1.409682	0.00328225	-0.00135375	0.43847675	-0.003087393
B FIIhi_4T1	B FIIhi	CD70	4T1	1.417746	0.01134625	-0.00338475	0.43847675	-0.007719337
B FIIhi_4T1	B FIIhi	CD71	4T1	1.519363	0.11296325	-0.01710775	0.43847675	-0.039016322
B FIIhi_4T1	B FIIhi	CD73	4T1	1.406108	-0.00029175	-0.00538875	0.43847675	-0.012289705
B FIIhi_4T1	B FIIhi	CD79b	4T1	1.62064	0.21424025	0.01601525	0.43847675	0.036524742
B FIIhi_4T1	B FIIhi	CD80	4T1	1.401909	-0.00449075	-0.00210475	0.43847675	-0.00480014
B FIIhi_4T1	B FIIhi	CD81	4T1	1.523965	0.11756525	0.00216525	0.43847675	0.004938118
B FIIhi_4T1	B FIIhi	CD83	4T1	1.412597	0.00619725	-0.00454575	0.43847675	-0.01036714
B FIIhi_4T1	B FIIhi	CD84	4T1	1.609536	0.20313625	0.01909725	0.43847675	0.043553621
B FIIhi_4T1	B FIIhi	CD85k	4T1	1.409908	0.00350825	-0.00244575	0.43847675	-0.005577833
B FIIhi_4T1	B FIIhi	CD86	4T1	1.447013	0.04061325	0.00581425	0.43847675	0.01326011
B FIIhi_4T1	B FIIhi	CD88	4T1	1.41635	0.00995025	-0.00434275	0.43847675	-0.009904174
B FIIhi_4T1	B FIIhi	CD8a	4T1	1.416902	0.01050225	0.00547725	0.43847675	0.01249154
B FIIhi_4T1	B FIIhi	CD8b	4T1	1.417938	0.01153825	-0.00112475	0.43847675	-0.00256513
B FIIhi_4T1	B FIIhi	CD9	4T1	1.444492	0.03809225	0.01120925	0.43847675	0.025564069
B FIIhi_4T1	B FIIhi	CD90.1	4T1	1.402619	-0.00378075	-0.00262975	0.43847675	-0.005997467
B FIIhi_4T1	B FIIhi	CD90.2	4T1	1.426469	0.02006925	-0.00438875	0.43847675	-0.010009083
B FIIhi_4T1	B FIIhi	CD93	4T1	1.417209	0.01080925	0.00428625	0.43847675	0.009775319
B FIIhi_4T1	B FIIhi	CD94	4T1	1.413978	0.00757825	0.00111625	0.43847675	0.002545745
B FIIhi_4T1	B FIIhi	CD96	4T1	1.417835	0.01143525	0.00086925	0.43847675	0.001982431
B FIIhi_4T1	B FIIhi	CD98	4T1	1.46749	0.06109025	0.00249325	0.43847675	0.005686162
B FIIhi_4T1	B FIIhi	CX3CR1	4T1	1.395033	-0.01136675	-0.00070375	0.43847675	-0.001604988
B FIIhi_4T1	B FIIhi	DcTRAIL -R1	4T1	1.407732	0.00133225	0.00294525	0.43847675	0.006717004
B FIIhi_4T1	B FIIhi	DLL1	4T1	1.408187	0.00178725	-0.00194375	0.43847675	-0.00443296
B FIIhi_4T1	B FIIhi	DLL4	4T1	1.407226	0.00082625	-0.00041675	0.43847675	-0.000950449
B FIIhi_4T1	B FIIhi	DR3	4T1	1.404216	-0.00218375	-0.00155175	0.43847675	-0.003538956
B FIIhi_4T1	B FIIhi	ESAM	4T1	0.735827	-0.67057275	-0.00793275	0.43847675	-0.018091609
B FIIhi_4T1	B FIIhi	F4/80	4T1	1.414918	0.00851825	0.00084225	0.43847675	0.001920854
B FIIhi_4T1	B FIIhi	Fce Ria	4T1	1.413113	0.00671325	0.00525725	0.43847675	0.011989803
B FIIhi_4T1	B FIIhi	FR4	4T1	1.400917	-0.00548275	-0.00372075	0.43847675	-0.008485627
B FIIhi_4T1	B FIIhi	Galectin -9	4T1	1.485827	0.07942725	0.00597425	0.43847675	0.01362501
B FIIhi_4T1	B FIIhi	GARP	4T1	1.406293	-0.00010675	-0.00065475	0.43847675	-0.001493238
B FIIhi_4T1	B FIIhi	GITR Ligand	4T1	1.434116	0.02771625	0.00601925	0.43847675	0.013727638
B FIIhi_4T1	B FIIhi	GL7	4T1	1.44134	0.03494025	-0.01036675	0.43847675	-0.023642645
B FIIhi_4T1	B FIIhi	H-2	4T1	2.535766	1.12936625	0.13459925	0.43847675	0.306970096
B FIIhi_4T1	B FIIhi	HVEM	4T1	1.500432	0.09403225	0.01408025	0.43847675	0.032111737
B FIIhi_4T1	B FIIhi	I-A/I-E	4T1	3.771891	2.36549125	0.05638725	0.43847675	0.128598039
B FIIhi_4T1	B FIIhi	IFN-g R b chain	4T1	1.414228	0.00782825	-0.00012175	0.43847675	-0.000277666
B FIIhi_4T1	B FIIhi	IFNAR-1	4T1	1.412688	0.00628825	0.00187125	0.43847675	0.004267615
B FIIhi_4T1	B FIIhi	Ig light chain k	4T1	3.592813	2.18641325	0.08321325	0.43847675	0.189778021
B FIIhi_4T1	B FIIhi	IgD	4T1	3.090945	1.68454525	0.05741925	0.43847675	0.130951641
B FIIhi_4T1	B FIIhi	IgM	4T1	1.544378	0.13797825	0.00554925	0.43847675	0.012655745
B FIIhi_4T1	B FIIhi	IL-21R	4T1	1.439124	0.03272425	0.00541225	0.43847675	0.0123433
B FIIhi_4T1	B FIIhi	IL-23R	4T1	1.4349	0.02850025	0.00551525	0.43847675	0.012578204
B FIIhi_4T1	B FIIhi	IL-33Ra	4T1	1.432785	0.02638525	0.00747625	0.43847675	0.017050505
B FIIhi_4T1	B FIIhi	Integrin b7	4T1	1.494914	0.08851425	0.01513825	0.43847675	0.034524636
B FIIhi_4T1	B FIIhi	Jagged 2	4T1	1.41678	0.01038025	0.00298925	0.43847675	0.006817351
B FIIhi_4T1	B FIIhi	JAML	4T1	1.409229	0.00282925	-0.00726175	0.43847675	-0.016561311
B FIIhi_4T1	B FIIhi	KLRG1	4T1	1.408096	0.00169625	0.00231325	0.43847675	0.00527565
B FIIhi_4T1	B FIIhi	LAP	4T1	1.416548	0.01014825	0.00754825	0.43847675	0.01721471
B FIIhi_4T1	B FIIhi	LPAM-1	4T1	1.453823	0.04742325	0.00597925	0.43847675	0.013636413
B FIIhi_4T1	B FIIhi	LTbR	4T1	1.42443	0.01803025	0.00262125	0.43847675	0.005978082
B FIIhi_4T1	B FIIhi	Ly- 6G/Ly- 6C	4T1	1.402818	-0.00358175	-0.00012675	0.43847675	-0.000289069
B FIIhi_4T1	B FIIhi	Ly-49 C/F/I/H	4T1	1.421101	0.01470125	-0.00416175	0.43847675	-0.009491381
B FIIhi_4T1	B FIIhi	Ly-49A	4T1	1.391241	-0.01515875	-0.00328375	0.43847675	-0.007488995
B FIIhi_4T1	B FIIhi	Ly-51	4T1	1.41982	0.01342025	0.00123325	0.43847675	0.002812578
B FIIhi_4T1	B FIIhi	Ly-6A/E	4T1	1.381881	-0.02451875	-0.00401575	0.43847675	-0.00915841
B FIIhi_4T1	B FIIhi	Ly-6C	4T1	1.386551	-0.01984875	-0.00842975	0.43847675	-0.019225079
B FIIhi_4T1	B FIIhi	Ly-6D	4T1	1.532631	0.12623125	0.01773425	0.43847675	0.040445132
B FIIhi_4T1	B FIIhi	Ly-6G	4T1	1.40734	0.00094025	0.00743725	0.43847675	0.016961561
B FIIhi_4T1	B FIIhi	Ly108	4T1	1.830302	0.42390225	0.03410525	0.43847675	0.077781205
B FIIhi_4T1	B FIIhi	Ly49D	4T1	1.41384	0.00744025	0.00293825	0.43847675	0.006701039
B FIIhi_4T1	B FIIhi	Ly49H	4T1	1.402511	-0.00388875	-0.00153975	0.43847675	-0.003511589
B FIIhi_4T1	B FIIhi	Ly6K	4T1	1.456909	0.05050925	0.00204325	0.43847675	0.004659882
B FIIhi_4T1	B FIIhi	Mac-2	4T1	1.48268	0.07628025	0.01345625	0.43847675	0.030688628
B FIIhi_4T1	B FIIhi	Mac-3	4T1	1.413077	0.00667725	0.00440725	0.43847675	0.010051274
B FIIhi_4T1	B FIIhi	Mad CAM-1	4T1	1.422482	0.01608225	-0.00028375	0.43847675	-0.000647127
B FIIhi_4T1	B FIIhi	MAIR-IV	4T1	1.417666	0.01126625	0.00518125	0.43847675	0.011816476
B FIIhi_4T1	B FIIhi	MAIR-V	4T1	1.395124	-0.01127575	0.00101125	0.43847675	0.00230628
B FIIhi_4T1	B FIIhi	MD-1	4T1	1.496745	0.09034525	-0.01077075	0.43847675	-0.024564016
B FIIhi_4T1	B FIIhi	MERTK (Mer)	4T1	1.424183	0.01778325	0.00251825	0.43847675	0.005743178
B FIIhi_4T1	B FIIhi	Mouse IgG1, k Isotype Ctrl	4T1	1.424986	0.01858625	0.00438025	0.43847675	0.009989697
B FIIhi_4T1	B FIIhi	Mouse IgG2a, k Isotype Ctrl	4T1	1.407282	0.00088225	-0.00038575	0.43847675	-0.00087975
B FIIhi_4T1	B FIIhi	Mouse IgG2b, k Isotype Ctrl	4T1	1.425222	0.01882225	-0.00139575	0.43847675	-0.003183179
B FIIhi_4T1	B FIIhi	Mouse IgM, k Isotype Ctrl	4T1	1.409089	0.00268925	0.00087825	0.43847675	0.002002957
B FIIhi_4T1	B FIIhi	NK-1.1	4T1	1.4015	-0.00489975	-0.00127775	0.43847675	-0.002914066
B FIIhi_4T1	B FIIhi	NKG2D	4T1	1.420175	0.01377525	0.00687925	0.43847675	0.015688973
B FIIhi_4T1	B FIIhi	Notch 1	4T1	1.413749	0.00734925	-0.00034475	0.43847675	-0.000786245
B FIIhi_4T1	B FIIhi	Notch 2	4T1	1.414208	0.00780825	0.00291725	0.43847675	0.006653146
B FIIhi_4T1	B FIIhi	Notch 3	4T1	1.407357	0.00095725	-0.00727875	0.43847675	-0.016600082
B FIIhi_4T1	B FIIhi	Notch 4	4T1	1.412663	0.00626325	-0.00156675	0.43847675	-0.003573166
B FIIhi_4T1	B FIIhi	PD-1H	4T1	1.448271	0.04187125	0.00569625	0.43847675	0.012990997
B FIIhi_4T1	B FIIhi	PDC- TREM	4T1	1.439239	0.03283925	0.00116425	0.43847675	0.002655215
B FIIhi_4T1	B FIIhi	PIR-A/B	4T1	1.465831	0.05943125	-0.00025475	0.43847675	-0.000580989
B FIIhi_4T1	B FIIhi	Plexin B2	4T1	1.425788	0.01938825	0.00122925	0.43847675	0.002803455
B FIIhi_4T1	B FIIhi	Podopla nin	4T1	1.417205	0.01080525	0.00270125	0.43847675	0.006160532
B FIIhi_4T1	B FIIhi	RAE-1g	4T1	1.405906	-0.00049375	-0.00355775	0.43847675	-0.008113885
B FIIhi_4T1	B FIIhi	Rat IgG1, k Isotype Ctrl	4T1	1.408598	0.00219825	-0.00356175	0.43847675	-0.008123008
B FIIhi_4T1	B FIIhi	Rat IgG2a, k Isotype Ctrl	4T1	1.409821	0.00342125	1.93E-05	0.43847675	4.39E-05
B FIIhi_4T1	B FIIhi	Rat IgG2b, k Isotype Ctrl	4T1	1.404391	-0.00200875	0.00064825	0.43847675	0.001478414
B FIIhi_4T1	B FIIhi	Rat IgG2c,k Isotype Ctrl	4T1	1.400729	-0.00567075	-0.00849175	0.43847675	-0.019366477
B FIIhi_4T1	B FIIhi	Rat IgM, k Isotype Ctrl	4T1	1.407488	0.00108825	-0.00135075	0.43847675	-0.003080551
B FIIhi_4T1	B FIIhi	Siglec H	4T1	1.413366	0.00696625	0.00221225	0.43847675	0.005045307
B FIIhi_4T1	B FIIhi	SSEA-1	4T1	1.399776	-0.00662375	0.00093925	0.43847675	0.002142075
B FIIhi_4T1	B FIIhi	Syrian Hamster IgG Isotype Ctrl	4T1	1.407257	0.00085725	0.00238725	0.43847675	0.005444416
B FIIhi_4T1	B FIIhi	TCR b chain	4T1	1.410385	0.00398525	-0.00051775	0.43847675	-0.001180792
B FIIhi_4T1	B FIIhi	TCR g/d	4T1	1.407462	0.00106225	-0.00091275	0.43847675	-0.002081638
B FIIhi_4T1	B FIIhi	TCR Vg1.1 + Vg1.2	4T1	1.409243	0.00284325	-0.00599775	0.43847675	-0.013678604
B FIIhi_4T1	B FIIhi	TER-119	4T1	1.399801	-0.00659875	0.00031225	0.43847675	0.000712124
B FIIhi_4T1	B FIIhi	TIGIT	4T1	1.421441	0.01504125	0.00219325	0.43847675	0.005001976
B FIIhi_4T1	B FIIhi	Tim-2	4T1	1.407318	0.00091825	-0.00149375	0.43847675	-0.00340668
B FIIhi_4T1	B FIIhi	Tim-4	4T1	1.424244	0.01784425	-0.00456375	0.43847675	-0.010408192
B FIIhi_4T1	B FIIhi	TLR4 (CD284) /MD2 Complex	4T1	1.419998	0.01359825	0.00066425	0.43847675	0.001514904
B FIIhi_4T1	B FIIhi	TLT-2	4T1	1.409216	0.00281625	0.00019625	0.43847675	0.000447572
B FIIhi_4T1	B FIIhi	Trem- like 4	4T1	1.416817	0.01041725	0.00435425	0.43847675	0.009930401
B FIIhi_4T1	B FIIhi	VISTA	4T1	1.436489	0.03008925	0.01282625	0.43847675	0.029251836
B FIIhi_4T1	B FIIhi	XCR1	4T1	1.406985	0.00058525	-0.00831775	0.43847675	-0.018969649
B FIIhi_4T1.2	B FIIhi	33D1	4T1.2	1.396374	0.0072155	-0.0003075	0.43847675	-0.000701291
B FIIhi_4T1.2	B FIIhi	4-1BB Ligand	4T1.2	1.399034	0.0098755	0.0025905	0.43847675	0.005907953
B FIIhi_4T1.2	B FIIhi	Armenian Hamster IgG Isotype Ctrl	4T1.2	1.412725	0.0235665	0.0002265	0.43847675	0.000516561
B FIIhi_4T1.2	B FIIhi	B7-H4	4T1.2	1.387903	-0.0012555	0.0004835	0.43847675	0.001102681
B FIIhi_4T1.2	B FIIhi	CD100	4T1.2	1.86599	0.4768315	0.1431975	0.43847675	0.326579459
B FIIhi_4T1.2	B FIIhi	CD103	4T1.2	1.38811	-0.0010485	-0.0065775	0.43847675	-0.015000795
B FIIhi_4T1.2	B FIIhi	CD104	4T1.2	1.389357	0.0001985	0.0006015	0.43847675	0.001371795
B FIIhi_4T1.2	B FIIhi	CD105	4T1.2	1.397861	0.0087025	0.0045665	0.43847675	0.010414463
B FIIhi_4T1.2	B FIIhi	CD106	4T1.2	1.412236	0.0230775	0.0014395	0.43847675	0.003282956
B FIIhi_4T1.2	B FIIhi	CD107a	4T1.2	1.433676	0.0445175	0.0054925	0.43847675	0.01252632
B FIIhi_4T1.2	B FIIhi	CD115	4T1.2	1.389503	0.0003445	-0.0052385	0.43847675	-0.011947042
B FIIhi_4T1.2	B FIIhi	CD117	4T1.2	1.390163	0.0010045	-0.0016235	0.43847675	-0.003702591
B FIIhi_4T1.2	B FIIhi	CD11a	4T1.2	1.780324	0.3911655	0.0067025	0.43847675	0.015285873
B FIIhi_4T1.2	B FIIhi	CD11b	4T1.2	1.394717	0.0055585	0.0013445	0.43847675	0.003066297
B FIIhi_4T1.2	B FIIhi	CD11c	4T1.2	1.380597	-0.0085615	-0.0038035	0.43847675	-0.008674348
B FIIhi_4T1.2	B FIIhi	CD120a	4T1.2	1.413819	0.0246605	0.0042115	0.43847675	0.009604842
B FIIhi_4T1.2	B FIIhi	CD120b	4T1.2	1.387067	-0.0020915	-0.0047425	0.43847675	-0.010815853
B FIIhi_4T1.2	B FIIhi	CD121a	4T1.2	1.410576	0.0214175	0.0048345	0.43847675	0.01102567
B FIIhi_4T1.2	B FIIhi	CD122	4T1.2	1.390587	0.0014285	0.0032355	0.43847675	0.007378955
B FIIhi_4T1.2	B FIIhi	CD123	4T1.2	1.432699	0.0435405	0.0044995	0.43847675	0.010261662
B FIIhi_4T1.2	B FIIhi	CD124	4T1.2	1.425662	0.0365035	0.0116055	0.43847675	0.026467766
B FIIhi_4T1.2	B FIIhi	CD126	4T1.2	1.38574	-0.0034185	0.0007665	0.43847675	0.001748097
B FIIhi_4T1.2	B FIIhi	CD127	4T1.2	1.40132	0.0121615	0.0007645	0.43847675	0.001743536
B FIIhi_4T1.2	B FIIhi	CD130	4T1.2	1.395958	0.0067995	-0.0022795	0.43847675	-0.005198679
B FIIhi_4T1.2	B FIIhi	CD132	4T1.2	1.42328	0.0341215	0.0032445	0.43847675	0.00739948
B FIIhi_4T1.2	B FIIhi	CD133	4T1.2	1.39298	0.0038215	-0.0097405	0.43847675	-0.022214405
B FIIhi_4T1.2	B FIIhi	CD134	4T1.2	1.420198	0.0310395	0.0078125	0.43847675	0.017817364
B FIIhi_4T1.2	B FIIhi	CD135	4T1.2	1.428996	0.0398375	0.0114085	0.43847675	0.026018483
B FIIhi_4T1.2	B FIIhi	CD137	4T1.2	1.397307	0.0081485	3.55E-05	0.43847675	8.10E-05
B FIIhi_4T1.2	B FIIhi	CD138	4T1.2	1.411713	0.0225545	0.0016395	0.43847675	0.003739081
B FIIhi_4T1.2	B FIIhi	CD14	4T1.2	1.411047	0.0218885	-0.0003835	0.43847675	-0.000874619
B FIIhi_4T1.2	B FIIhi	CD140a	4T1.2	1.398183	0.0090245	0.0080585	0.43847675	0.018378397
B FIIhi_4T1.2	B FIIhi	CD140b	4T1.2	1.38836	-0.0007985	0.0025955	0.43847675	0.005919356
B FIIhi_4T1.2	B FIIhi	CD144	4T1.2	1.429459	0.0403005	0.0109805	0.43847675	0.025042377
B FIIhi_4T1.2	B FIIhi	CD146	4T1.2	1.396368	0.0072095	0.0074065	0.43847675	0.016891432
B FIIhi_4T1.2	B FIIhi	CD147	4T1.2	1.402075	0.0129165	0.0031785	0.43847675	0.007248959
B FIIhi_4T1.2	B FIIhi	CD150	4T1.2	1.804393	0.4152345	0.1696735	0.43847675	0.386961224
B FIIhi_4T1.2	B FIIhi	CD152	4T1.2	1.396293	0.0071345	-0.0014425	0.43847675	-0.003289798
B FIIhi_4T1.2	B FIIhi	CD153	4T1.2	1.403972	0.0148135	0.0057855	0.43847675	0.013194542
B FIIhi_4T1.2	B FIIhi	CD154	4T1.2	1.385137	-0.0040215	-0.0037215	0.43847675	-0.008487337
B FIIhi_4T1.2	B FIIhi	CD155	4T1.2	1.401346	0.0121875	0.0010995	0.43847675	0.002507545
B FIIhi_4T1.2	B FIIhi	CD157	4T1.2	1.422323	0.0331645	0.0059855	0.43847675	0.013650667
B FIIhi_4T1.2	B FIIhi	CD159a	4T1.2	1.412029	0.0228705	0.0088605	0.43847675	0.020207457
B FIIhi_4T1.2	B FIIhi	CD16.2	4T1.2	1.390769	0.0016105	-0.0050195	0.43847675	-0.011447585
B FIIhi_4T1.2	B FIIhi	CD16/3 2	4T1.2	1.411114	0.0219555	-0.0011595	0.43847675	-0.002644382
B FIIhi_4T1.2	B FIIhi	CD160	4T1.2	1.358033	-0.0311255	0.0101025	0.43847675	0.02303999
B FIIhi_4T1.2	B FIIhi	CD169	4T1.2	1.412273	0.0231145	0.0041275	0.43847675	0.00941327
B FIIhi_4T1.2	B FIIhi	CD172a	4T1.2	1.4028	0.0136415	-0.0016305	0.43847675	-0.003718555
B FIIhi_4T1.2	B FIIhi	CD178	4T1.2	1.391562	0.0024035	0.0008765	0.43847675	0.001998966
B FIIhi_4T1.2	B FIIhi	CD179a (VpreB)	4T1.2	1.389086	-7.25E-05	-0.0002435	0.43847675	-0.000555332
B FIIhi_4T1.2	B FIIhi	CD18	4T1.2	1.462265	0.0731065	-0.0048095	0.43847675	-0.010968655
B FIIhi_4T1.2	B FIIhi	CD180	4T1.2	2.062561	0.6734025	0.0970795	0.43847675	0.221401705
B FIIhi_4T1.2	B FIIhi	CD182	4T1.2	1.414863	0.0257045	0.0041955	0.43847675	0.009568352
B FIIhi_4T1.2	B FIIhi	CD183	4T1.2	1.380999	-0.0081595	-0.0047795	0.43847675	-0.010900236
B FIIhi_4T1.2	B FIIhi	CD184	4T1.2	1.447205	0.0580465	0.0039765	0.43847675	0.009068896
B FIIhi_4T1.2	B FIIhi	CD185	4T1.2	1.598914	0.2097555	-0.0428225	0.43847675	-0.097661963
B FIIhi_4T1.2	B FIIhi	CD186 (CXCR6)	4T1.2	1.396865	0.0077065	0.0041395	0.43847675	0.009440637
B FIIhi_4T1.2	B FIIhi	CD19	4T1.2	2.218786	0.8296275	0.0275955	0.43847675	0.062934922
B FIIhi_4T1.2	B FIIhi	CD193	4T1.2	1.410073	0.0209145	-0.0072515	0.43847675	-0.016537935
B FIIhi_4T1.2	B FIIhi	CD194	4T1.2	1.411863	0.0227045	0.0033855	0.43847675	0.007721048
B FIIhi_4T1.2	B FIIhi	CD195	4T1.2	1.40287	0.0137115	-0.0055985	0.43847675	-0.012768066
B FIIhi_4T1.2	B FIIhi	CD196	4T1.2	1.438967	0.0498085	0.0015335	0.43847675	0.003497335
B FIIhi_4T1.2	B FIIhi	CD197	4T1.2	1.511814	0.1226555	0.0163135	0.43847675	0.037204937
B FIIhi_4T1.2	B FIIhi	CD198	4T1.2	1.415681	0.0265225	0.0135955	0.43847675	0.031006205
B FIIhi_4T1.2	B FIIhi	CD199	4T1.2	1.22454	-0.1646185	-0.0207195	0.43847675	-0.047253361
B FIIhi_4T1.2	B FIIhi	CD1d	4T1.2	1.495835	0.1066765	-0.0242835	0.43847675	-0.0553815
B FIIhi_4T1.2	B FIIhi	CD2	4T1.2	1.937083	0.5479245	0.0767475	0.43847675	0.175032086
B FIIhi_4T1.2	B FIIhi	CD20	4T1.2	1.719897	0.3307385	-0.0660255	0.43847675	-0.15057925
B FIIhi_4T1.2	B FIIhi	CD200	4T1.2	1.634373	0.2452145	-0.0701255	0.43847675	-0.159929802
B FIIhi_4T1.2	B FIIhi	CD200R	4T1.2	1.41753	0.0283715	0.0099805	0.43847675	0.022761754
B FIIhi_4T1.2	B FIIhi	CD200R 3	4T1.2	1.404326	0.0151675	0.0020535	0.43847675	0.004683259
B FIIhi_4T1.2	B FIIhi	CD202b	4T1.2	1.397042	0.0078835	0.0064955	0.43847675	0.014813784
B FIIhi_4T1.2	B FIIhi	CD205	4T1.2	1.417699	0.0285405	-0.0006315	0.43847675	-0.001440213
B FIIhi_4T1.2	B FIIhi	CD207	4T1.2	1.376718	-0.0124405	-0.0035145	0.43847675	-0.008015248
B FIIhi_4T1.2	B FIIhi	CD21,CD35	4T1.2	1.777609	0.3884505	-0.2579315	0.43847675	-0.588244417
B FIIhi_4T1.2	B FIIhi	CD210	4T1.2	1.416999	0.0278405	0.0031755	0.43847675	0.007242117
B FIIhi_4T1.2	B FIIhi	CD22	4T1.2	2.331124	0.9419655	0.1395945	0.43847675	0.318362376
B FIIhi_4T1.2	B FIIhi	CD223	4T1.2	1.398297	0.0091385	0.0047175	0.43847675	0.010758837
B FIIhi_4T1.2	B FIIhi	CD226	4T1.2	1.399491	0.0103325	0.0056705	0.43847675	0.012932271
B FIIhi_4T1.2	B FIIhi	CD229 (Ly-9)	4T1.2	1.802844	0.4136855	0.0093775	0.43847675	0.021386539
B FIIhi_4T1.2	B FIIhi	CD23	4T1.2	2.601454	1.2122955	0.3247725	0.43847675	0.740683514
B FIIhi_4T1.2	B FIIhi	CD24	4T1.2	2.905021	1.5158625	-0.1339155	0.43847675	-0.30541072
B FIIhi_4T1.2	B FIIhi	CD25	4T1.2	1.396642	0.0074835	-8.50E-06	0.43847675	-1.94E-05
B FIIhi_4T1.2	B FIIhi	CD252	4T1.2	1.399516	0.0103575	-0.0013985	0.43847675	-0.003189451
B FIIhi_4T1.2	B FIIhi	CD253	4T1.2	1.382419	-0.0067395	-0.0022475	0.43847675	-0.005125699
B FIIhi_4T1.2	B FIIhi	CD254	4T1.2	1.403588	0.0144295	0.0093895	0.43847675	0.021413906
B FIIhi_4T1.2	B FIIhi	CD255	4T1.2	1.406585	0.0174265	0.0098415	0.43847675	0.022444748
B FIIhi_4T1.2	B FIIhi	CD262	4T1.2	1.380065	-0.0090935	-0.0040145	0.43847675	-0.00915556
B FIIhi_4T1.2	B FIIhi	CD265	4T1.2	0.999057	-0.3901015	-0.0208035	0.43847675	-0.047444933
B FIIhi_4T1.2	B FIIhi	CD267	4T1.2	1.471219	0.0820605	0.0025805	0.43847675	0.005885147
B FIIhi_4T1.2	B FIIhi	CD268	4T1.2	1.446048	0.0568895	0.0029725	0.43847675	0.006779151
B FIIhi_4T1.2	B FIIhi	CD27	4T1.2	1.386687	-0.0024715	-0.0038745	0.43847675	-0.008836272
B FIIhi_4T1.2	B FIIhi	CD272	4T1.2	1.694271	0.3051125	0.0239305	0.43847675	0.05457644
B FIIhi_4T1.2	B FIIhi	CD273	4T1.2	1.415493	0.0263345	0.0023005	0.43847675	0.005246572
B FIIhi_4T1.2	B FIIhi	CD274	4T1.2	1.637283	0.2481245	-0.0157765	0.43847675	-0.035980243
B FIIhi_4T1.2	B FIIhi	CD275	4T1.2	1.438038	0.0488795	-0.0050115	0.43847675	-0.01142934
B FIIhi_4T1.2	B FIIhi	CD276	4T1.2	1.410414	0.0212555	0.0048825	0.43847675	0.01113514
B FIIhi_4T1.2	B FIIhi	CD278	4T1.2	1.106995	-0.2821635	-0.0011405	0.43847675	-0.00260105
B FIIhi_4T1.2	B FIIhi	CD279	4T1.2	1.424884	0.0357255	0.0076275	0.43847675	0.017395449
B FIIhi_4T1.2	B FIIhi	CD28	4T1.2	0.435123	-0.9540355	0.0100585	0.43847675	0.022939643
B FIIhi_4T1.2	B FIIhi	CD29	4T1.2	1.436859	0.0477005	-0.0007325	0.43847675	-0.001670556
B FIIhi_4T1.2	B FIIhi	CD3	4T1.2	1.388851	-0.0003075	-0.0069855	0.43847675	-0.015931289
B FIIhi_4T1.2	B FIIhi	CD30	4T1.2	1.410725	0.0215665	0.0021675	0.43847675	0.00494325
B FIIhi_4T1.2	B FIIhi	CD300c/ d	4T1.2	1.393564	0.0044055	0.0036065	0.43847675	0.008225066
B FIIhi_4T1.2	B FIIhi	CD300L G	4T1.2	1.443509	0.0543505	0.0083435	0.43847675	0.019028375
B FIIhi_4T1.2	B FIIhi	CD301	4T1.2	1.401565	0.0124065	-0.0003885	0.43847675	-0.000886022
B FIIhi_4T1.2	B FIIhi	CD301b	4T1.2	1.396439	0.0072805	-0.0019555	0.43847675	-0.004459758
B FIIhi_4T1.2	B FIIhi	CD304	4T1.2	1.387327	-0.0018315	-0.0035015	0.43847675	-0.0079856
B FIIhi_4T1.2	B FIIhi	CD309	4T1.2	1.399656	0.0104975	0.0048435	0.43847675	0.011046196
B FIIhi_4T1.2	B FIIhi	CD31	4T1.2	1.643257	0.2540985	0.0307355	0.43847675	0.070096077
B FIIhi_4T1.2	B FIIhi	CD317	4T1.2	1.397547	0.0083885	0.0031425	0.43847675	0.007166857
B FIIhi_4T1.2	B FIIhi	CD319	4T1.2	1.493817	0.1046585	0.0184575	0.43847675	0.042094592
B FIIhi_4T1.2	B FIIhi	CD324	4T1.2	1.448465	0.0593065	0.0112535	0.43847675	0.025664987
B FIIhi_4T1.2	B FIIhi	CD326	4T1.2	1.403175	0.0140165	0.0044805	0.43847675	0.01021833
B FIIhi_4T1.2	B FIIhi	CD335	4T1.2	1.423152	0.0339935	0.0046295	0.43847675	0.010558142
B FIIhi_4T1.2	B FIIhi	CD339	4T1.2	1.392083	0.0029245	-0.0032125	0.43847675	-0.0073265
B FIIhi_4T1.2	B FIIhi	CD34 (v1)	4T1.2	1.381609	-0.0075495	-0.0041805	0.43847675	-0.009534143
B FIIhi_4T1.2	B FIIhi	CD34 (v2)	4T1.2	1.428608	0.0394495	0.0076965	0.43847675	0.017552812
B FIIhi_4T1.2	B FIIhi	CD351	4T1.2	1.403684	0.0145255	-0.0058395	0.43847675	-0.013317696
B FIIhi_4T1.2	B FIIhi	CD355	4T1.2	1.385036	-0.0041225	-0.0015765	0.43847675	-0.003595402
B FIIhi_4T1.2	B FIIhi	CD357	4T1.2	0.187224	-1.2019345	0.0045495	0.43847675	0.010375693
B FIIhi_4T1.2	B FIIhi	CD36	4T1.2	1.381076	-0.0080825	-0.0081015	0.43847675	-0.018476464
B FIIhi_4T1.2	B FIIhi	CD365	4T1.2	1.376237	-0.0129215	-0.0046015	0.43847675	-0.010494285
B FIIhi_4T1.2	B FIIhi	CD366	4T1.2	1.401123	0.0119645	0.0021515	0.43847675	0.00490676
B FIIhi_4T1.2	B FIIhi	CD369	4T1.2	1.424943	0.0357845	0.0008155	0.43847675	0.001859848
B FIIhi_4T1.2	B FIIhi	CD37	4T1.2	1.453469	0.0643105	-0.0196935	0.43847675	-0.044913442
B FIIhi_4T1.2	B FIIhi	CD370	4T1.2	1.405208	0.0160495	0.0085695	0.43847675	0.019543796
B FIIhi_4T1.2	B FIIhi	CD371	4T1.2	1.393017	0.0038585	-0.0012495	0.43847675	-0.002849638
B FIIhi_4T1.2	B FIIhi	CD38	4T1.2	2.850181	1.4610225	0.0954265	0.43847675	0.217631836
B FIIhi_4T1.2	B FIIhi	CD39	4T1.2	1.473753	0.0845945	-0.0034565	0.43847675	-0.007882972
B FIIhi_4T1.2	B FIIhi	CD3e	4T1.2	1.395766	0.0066075	-0.0031745	0.43847675	-0.007239837
B FIIhi_4T1.2	B FIIhi	CD4	4T1.2	1.441398	0.0522395	0.0081215	0.43847675	0.018522077
B FIIhi_4T1.2	B FIIhi	CD40	4T1.2	1.616673	0.2275145	-0.0256365	0.43847675	-0.058467182
B FIIhi_4T1.2	B FIIhi	CD41	4T1.2	1.393232	0.0040735	0.0025825	0.43847675	0.005889708
B FIIhi_4T1.2	B FIIhi	CD43	4T1.2	1.425788	0.0366295	-0.0056925	0.43847675	-0.012982444
B FIIhi_4T1.2	B FIIhi	CD44	4T1.2	1.508399	0.1192405	-0.0075445	0.43847675	-0.017206157
B FIIhi_4T1.2	B FIIhi	CD45	4T1.2	2.807495	1.4183365	0.1592715	0.43847675	0.363238188
B FIIhi_4T1.2	B FIIhi	CD45.1	4T1.2	1.383931	-0.0052275	-0.0090705	0.43847675	-0.020686388
B FIIhi_4T1.2	B FIIhi	CD45.2	4T1.2	1.611206	0.2220475	-0.0994865	0.43847675	-0.226891164
B FIIhi_4T1.2	B FIIhi	CD45R/ B220	4T1.2	2.906767	1.5176085	0.1021255	0.43847675	0.232909727
B FIIhi_4T1.2	B FIIhi	CD45RB	4T1.2	3.580206	2.1910475	0.0627035	0.43847675	0.143003021
B FIIhi_4T1.2	B FIIhi	CD47	4T1.2	1.524574	0.1354155	-0.0343465	0.43847675	-0.078331405
B FIIhi_4T1.2	B FIIhi	CD48	4T1.2	2.165809	0.7766505	-0.0480445	0.43847675	-0.109571374
B FIIhi_4T1.2	B FIIhi	CD49a	4T1.2	1.420115	0.0309565	0.0017145	0.43847675	0.003910128
B FIIhi_4T1.2	B FIIhi	CD49b (v1)	4T1.2	1.389996	0.0008375	0.0012575	0.43847675	0.002867883
B FIIhi_4T1.2	B FIIhi	CD49b (v2)	4T1.2	1.376987	-0.0121715	-0.0085725	0.43847675	-0.019550638
B FIIhi_4T1.2	B FIIhi	CD49d	4T1.2	1.521576	0.1324175	-0.0210255	0.43847675	-0.047951231
B FIIhi_4T1.2	B FIIhi	CD49e	4T1.2	1.094634	-0.2945245	-0.0282225	0.43847675	-0.064364872
B FIIhi_4T1.2	B FIIhi	CD5	4T1.2	1.387454	-0.0017045	-0.0051265	0.43847675	-0.011691612
B FIIhi_4T1.2	B FIIhi	CD51	4T1.2	1.419754	0.0305955	0.0035135	0.43847675	0.008012968
B FIIhi_4T1.2	B FIIhi	CD54	4T1.2	1.635954	0.2467955	0.0034255	0.43847675	0.007812273
B FIIhi_4T1.2	B FIIhi	CD55	4T1.2	1.956103	0.5669445	-0.0626185	0.43847675	-0.142809168
B FIIhi_4T1.2	B FIIhi	CD59a	4T1.2	1.37832	-0.0108385	-0.0064245	0.43847675	-0.01465186
B FIIhi_4T1.2	B FIIhi	CD6	4T1.2	1.408311	0.0191525	0.0010695	0.43847675	0.002439126
B FIIhi_4T1.2	B FIIhi	CD61	4T1.2	1.449453	0.0602945	0.0019775	0.43847675	0.004509931
B FIIhi_4T1.2	B FIIhi	CD62L	4T1.2	1.415861	0.0267025	0.0131105	0.43847675	0.029900103
B FIIhi_4T1.2	B FIIhi	CD63	4T1.2	1.409714	0.0205555	-0.0014885	0.43847675	-0.003394707
B FIIhi_4T1.2	B FIIhi	CD64	4T1.2	1.411049	0.0218905	-0.0006595	0.43847675	-0.001504071
B FIIhi_4T1.2	B FIIhi	CD66a	4T1.2	1.580258	0.1910995	-0.0203615	0.43847675	-0.046436898
B FIIhi_4T1.2	B FIIhi	CD69	4T1.2	1.397441	0.0082825	0.0036465	0.43847675	0.00831629
B FIIhi_4T1.2	B FIIhi	CD70	4T1.2	1.405288	0.0161295	0.0013985	0.43847675	0.003189451
B FIIhi_4T1.2	B FIIhi	CD71	4T1.2	1.522009	0.1328505	0.0027795	0.43847675	0.006338991
B FIIhi_4T1.2	B FIIhi	CD73	4T1.2	1.392485	0.0033265	-0.0017705	0.43847675	-0.004037842
B FIIhi_4T1.2	B FIIhi	CD79b	4T1.2	1.524845	0.1356865	-0.0625385	0.43847675	-0.142626719
B FIIhi_4T1.2	B FIIhi	CD80	4T1.2	1.375002	-0.0141565	-0.0117705	0.43847675	-0.026844069
B FIIhi_4T1.2	B FIIhi	CD81	4T1.2	1.460981	0.0718225	-0.0435775	0.43847675	-0.099383833
B FIIhi_4T1.2	B FIIhi	CD83	4T1.2	1.41505	0.0258915	0.0151485	0.43847675	0.034548012
B FIIhi_4T1.2	B FIIhi	CD84	4T1.2	1.537252	0.1480935	-0.0359455	0.43847675	-0.081978121
B FIIhi_4T1.2	B FIIhi	CD85k	4T1.2	1.391597	0.0024385	-0.0035155	0.43847675	-0.008017529
B FIIhi_4T1.2	B FIIhi	CD86	4T1.2	1.466093	0.0769345	0.0421355	0.43847675	0.096095175
B FIIhi_4T1.2	B FIIhi	CD88	4T1.2	1.403233	0.0140745	-0.0002185	0.43847675	-0.000498316
B FIIhi_4T1.2	B FIIhi	CD8a	4T1.2	1.398284	0.0091255	0.0041005	0.43847675	0.009351693
B FIIhi_4T1.2	B FIIhi	CD8b	4T1.2	1.407551	0.0183925	0.0057295	0.43847675	0.013066827
B FIIhi_4T1.2	B FIIhi	CD9	4T1.2	1.415887	0.0267285	-0.0001545	0.43847675	-0.000352356
B FIIhi_4T1.2	B FIIhi	CD90.1	4T1.2	1.38291	-0.0062485	-0.0050975	0.43847675	-0.011625474
B FIIhi_4T1.2	B FIIhi	CD90.2	4T1.2	1.397742	0.0085835	-0.0158745	0.43847675	-0.036203744
B FIIhi_4T1.2	B FIIhi	CD93	4T1.2	1.399202	0.0100435	0.0035205	0.43847675	0.008028932
B FIIhi_4T1.2	B FIIhi	CD94	4T1.2	1.399439	0.0102805	0.0038185	0.43847675	0.008708558
B FIIhi_4T1.2	B FIIhi	CD96	4T1.2	1.405167	0.0160085	0.0054425	0.43847675	0.012412289
B FIIhi_4T1.2	B FIIhi	CD98	4T1.2	1.449063	0.0599045	0.0013075	0.43847675	0.002981914
B FIIhi_4T1.2	B FIIhi	CX3CR1	4T1.2	1.370611	-0.0185475	-0.0078845	0.43847675	-0.017981569
B FIIhi_4T1.2	B FIIhi	DcTRAIL -R1	4T1.2	1.385886	-0.0032725	-0.0016595	0.43847675	-0.003784693
B FIIhi_4T1.2	B FIIhi	DLL1	4T1.2	1.391458	0.0022995	-0.0014315	0.43847675	-0.003264711
B FIIhi_4T1.2	B FIIhi	DLL4	4T1.2	1.38492	-0.0042385	-0.0054815	0.43847675	-0.012501233
B FIIhi_4T1.2	B FIIhi	DR3	4T1.2	1.380674	-0.0084845	-0.0078525	0.43847675	-0.017908589
B FIIhi_4T1.2	B FIIhi	ESAM	4T1.2	0.731734	-0.6574245	0.0052155	0.43847675	0.011894587
B FIIhi_4T1.2	B FIIhi	F4/80	4T1.2	1.395898	0.0067395	-0.0009365	0.43847675	-0.002135803
B FIIhi_4T1.2	B FIIhi	Fce Ria	4T1.2	1.38468	-0.0044785	-0.0059345	0.43847675	-0.013534355
B FIIhi_4T1.2	B FIIhi	FR4	4T1.2	1.381508	-0.0076505	-0.0058885	0.43847675	-0.013429446
B FIIhi_4T1.2	B FIIhi	Galectin -9	4T1.2	1.48022	0.0910615	0.0176085	0.43847675	0.040158344
B FIIhi_4T1.2	B FIIhi	GARP	4T1.2	1.383299	-0.0058595	-0.0064075	0.43847675	-0.01461309
B FIIhi_4T1.2	B FIIhi	GITR Ligand	4T1.2	1.427328	0.0381695	0.0164725	0.43847675	0.037567556
B FIIhi_4T1.2	B FIIhi	GL7	4T1.2	1.517522	0.1283635	0.0830565	0.43847675	0.189420534
B FIIhi_4T1.2	B FIIhi	H-2	4T1.2	2.287701	0.8985425	-0.0962245	0.43847675	-0.219451773
B FIIhi_4T1.2	B FIIhi	HVEM	4T1.2	1.478844	0.0896855	0.0097335	0.43847675	0.02219844
B FIIhi_4T1.2	B FIIhi	I-A/I-E	4T1.2	3.836085	2.4469265	0.1378225	0.43847675	0.314321113
B FIIhi_4T1.2	B FIIhi	IFN-g R b chain	4T1.2	1.400947	0.0117885	0.0038385	0.43847675	0.00875417
B FIIhi_4T1.2	B FIIhi	IFNAR-1	4T1.2	1.389429	0.0002705	-0.0041465	0.43847675	-0.009456602
B FIIhi_4T1.2	B FIIhi	Ig light chain k	4T1.2	3.63403	2.2448715	0.1416715	0.43847675	0.323099229
B FIIhi_4T1.2	B FIIhi	IgD	4T1.2	3.035768	1.6466095	0.0194835	0.43847675	0.044434511
B FIIhi_4T1.2	B FIIhi	IgM	4T1.2	1.545093	0.1559345	0.0235055	0.43847675	0.053607175
B FIIhi_4T1.2	B FIIhi	IL-21R	4T1.2	1.419026	0.0298675	0.0025555	0.43847675	0.005828131
B FIIhi_4T1.2	B FIIhi	IL-23R	4T1.2	1.417654	0.0284955	0.0055105	0.43847675	0.012567371
B FIIhi_4T1.2	B FIIhi	IL-33Ra	4T1.2	1.41541	0.0262515	0.0073425	0.43847675	0.016745472
B FIIhi_4T1.2	B FIIhi	Integrin b7	4T1.2	1.455366	0.0662075	-0.0071685	0.43847675	-0.016348643
B FIIhi_4T1.2	B FIIhi	Jagged 2	4T1.2	1.396099	0.0069405	-0.0004505	0.43847675	-0.00102742
B FIIhi_4T1.2	B FIIhi	JAML	4T1.2	1.394304	0.0051455	-0.0049455	0.43847675	-0.011278819
B FIIhi_4T1.2	B FIIhi	KLRG1	4T1.2	1.386072	-0.0030865	-0.0024695	0.43847675	-0.005631998
B FIIhi_4T1.2	B FIIhi	LAP	4T1.2	1.392395	0.0032365	0.0006365	0.43847675	0.001451616
B FIIhi_4T1.2	B FIIhi	LPAM-1	4T1.2	1.434052	0.0448935	0.0034495	0.43847675	0.007867008
B FIIhi_4T1.2	B FIIhi	LTbR	4T1.2	1.403243	0.0140845	-0.0013245	0.43847675	-0.003020685
B FIIhi_4T1.2	B FIIhi	Ly- 6G/Ly- 6C	4T1.2	1.382995	-0.0061635	-0.0027085	0.43847675	-0.006177066
B FIIhi_4T1.2	B FIIhi	Ly-49 C/F/I/H	4T1.2	1.402783	0.0136245	-0.0052385	0.43847675	-0.011947042
B FIIhi_4T1.2	B FIIhi	Ly-49A	4T1.2	1.371567	-0.0175915	-0.0057165	0.43847675	-0.013037179
B FIIhi_4T1.2	B FIIhi	Ly-51	4T1.2	1.408655	0.0194965	0.0073095	0.43847675	0.016670211
B FIIhi_4T1.2	B FIIhi	Ly-6A/E	4T1.2	1.358058	-0.0311005	-0.0105975	0.43847675	-0.024168898
B FIIhi_4T1.2	B FIIhi	Ly-6C	4T1.2	1.356566	-0.0325925	-0.0211735	0.43847675	-0.048288763
B FIIhi_4T1.2	B FIIhi	Ly-6D	4T1.2	1.471669	0.0825105	-0.0259865	0.43847675	-0.0592654
B FIIhi_4T1.2	B FIIhi	Ly-6G	4T1.2	1.387152	-0.0020065	0.0044905	0.43847675	0.010241136
B FIIhi_4T1.2	B FIIhi	Ly108	4T1.2	1.847148	0.4579895	0.0681925	0.43847675	0.155521359
B FIIhi_4T1.2	B FIIhi	Ly49D	4T1.2	1.397102	0.0079435	0.0034415	0.43847675	0.007848763
B FIIhi_4T1.2	B FIIhi	Ly49H	4T1.2	1.377697	-0.0114615	-0.0091125	0.43847675	-0.020782174
B FIIhi_4T1.2	B FIIhi	Ly6K	4T1.2	1.444983	0.0558245	0.0073585	0.43847675	0.016781962
B FIIhi_4T1.2	B FIIhi	Mac-2	4T1.2	1.478795	0.0896365	0.0268125	0.43847675	0.061149194
B FIIhi_4T1.2	B FIIhi	Mac-3	4T1.2	1.391927	0.0027685	0.0004985	0.43847675	0.00113689
B FIIhi_4T1.2	B FIIhi	Mad CAM-1	4T1.2	1.407892	0.0187335	0.0023675	0.43847675	0.005399374
B FIIhi_4T1.2	B FIIhi	MAIR-IV	4T1.2	1.396453	0.0072945	0.0012095	0.43847675	0.002758413
B FIIhi_4T1.2	B FIIhi	MAIR-V	4T1.2	1.372928	-0.0162305	-0.0039435	0.43847675	-0.008993635
B FIIhi_4T1.2	B FIIhi	MD-1	4T1.2	1.492686	0.1035275	0.0024115	0.43847675	0.005499721
B FIIhi_4T1.2	B FIIhi	MERTK (Mer)	4T1.2	1.407833	0.0186745	0.0034095	0.43847675	0.007775783
B FIIhi_4T1.2	B FIIhi	Mouse IgG1, k Isotype Ctrl	4T1.2	1.405818	0.0166595	0.0024535	0.43847675	0.005595508
B FIIhi_4T1.2	B FIIhi	Mouse IgG2a, k Isotype Ctrl	4T1.2	1.383907	-0.0052515	-0.0065195	0.43847675	-0.014868519
B FIIhi_4T1.2	B FIIhi	Mouse IgG2b, k Isotype Ctrl	4T1.2	1.413023	0.0238645	0.0036465	0.43847675	0.00831629
B FIIhi_4T1.2	B FIIhi	Mouse IgM, k Isotype Ctrl	4T1.2	1.389865	0.0007065	-0.0011045	0.43847675	-0.002518948
B FIIhi_4T1.2	B FIIhi	NK-1.1	4T1.2	1.382517	-0.0066415	-0.0030195	0.43847675	-0.00688634
B FIIhi_4T1.2	B FIIhi	NKG2D	4T1.2	1.400507	0.0113485	0.0044525	0.43847675	0.010154472
B FIIhi_4T1.2	B FIIhi	Notch 1	4T1.2	1.390792	0.0016335	-0.0060605	0.43847675	-0.013821713
B FIIhi_4T1.2	B FIIhi	Notch 2	4T1.2	1.395583	0.0064245	0.0015335	0.43847675	0.003497335
B FIIhi_4T1.2	B FIIhi	Notch 3	4T1.2	1.393808	0.0046495	-0.0035865	0.43847675	-0.008179453
B FIIhi_4T1.2	B FIIhi	Notch 4	4T1.2	1.392386	0.0032275	-0.0046025	0.43847675	-0.010496566
B FIIhi_4T1.2	B FIIhi	PD-1H	4T1.2	1.428889	0.0397305	0.0035555	0.43847675	0.008108754
B FIIhi_4T1.2	B FIIhi	PDC- TREM	4T1.2	1.429322	0.0401635	0.0084885	0.43847675	0.019359065
B FIIhi_4T1.2	B FIIhi	PIR-A/B	4T1.2	1.451708	0.0625495	0.0028635	0.43847675	0.006530563
B FIIhi_4T1.2	B FIIhi	Plexin B2	4T1.2	1.402724	0.0135655	-0.0045935	0.43847675	-0.01047604
B FIIhi_4T1.2	B FIIhi	Podopla nin	4T1.2	1.402897	0.0137385	0.0056345	0.43847675	0.012850168
B FIIhi_4T1.2	B FIIhi	RAE-1g	4T1.2	1.392241	0.0030825	1.85E-05	0.43847675	4.22E-05
B FIIhi_4T1.2	B FIIhi	Rat IgG1, k Isotype Ctrl	4T1.2	1.39505	0.0058915	0.0001315	0.43847675	0.000299902
B FIIhi_4T1.2	B FIIhi	Rat IgG2a, k Isotype Ctrl	4T1.2	1.398607	0.0094485	0.0060465	0.43847675	0.013789785
B FIIhi_4T1.2	B FIIhi	Rat IgG2b, k Isotype Ctrl	4T1.2	1.386542	-0.0026165	4.05E-05	0.43847675	9.24E-05
B FIIhi_4T1.2	B FIIhi	Rat IgG2c,k Isotype Ctrl	4T1.2	1.393305	0.0041465	0.0013255	0.43847675	0.003022965
B FIIhi_4T1.2	B FIIhi	Rat IgM, k Isotype Ctrl	4T1.2	1.392641	0.0034825	0.0010435	0.43847675	0.00237983
B FIIhi_4T1.2	B FIIhi	Siglec H	4T1.2	1.401495	0.0123365	0.0075825	0.43847675	0.017292821
B FIIhi_4T1.2	B FIIhi	SSEA-1	4T1.2	1.384327	-0.0048315	0.0027315	0.43847675	0.006229521
B FIIhi_4T1.2	B FIIhi	Syrian Hamster IgG Isotype Ctrl	4T1.2	1.392671	0.0035125	0.0050425	0.43847675	0.01150004
B FIIhi_4T1.2	B FIIhi	TCR b chain	4T1.2	1.389232	7.35E-05	-0.0044295	0.43847675	-0.010102018
B FIIhi_4T1.2	B FIIhi	TCR g/d	4T1.2	1.38552	-0.0036385	-0.0056135	0.43847675	-0.012802275
B FIIhi_4T1.2	B FIIhi	TCR Vg1.1 + Vg1.2	4T1.2	1.389714	0.0005555	-0.0082855	0.43847675	-0.018896099
B FIIhi_4T1.2	B FIIhi	TER-119	4T1.2	1.380402	-0.0087565	-0.0018455	0.43847675	-0.004208889
B FIIhi_4T1.2	B FIIhi	TIGIT	4T1.2	1.398473	0.0093145	-0.0035335	0.43847675	-0.00805858
B FIIhi_4T1.2	B FIIhi	Tim-2	4T1.2	1.383208	-0.0059505	-0.0083625	0.43847675	-0.019071707
B FIIhi_4T1.2	B FIIhi	Tim-4	4T1.2	1.413564	0.0244055	0.0019975	0.43847675	0.004555544
B FIIhi_4T1.2	B FIIhi	TLR4 (CD284) /MD2 Complex	4T1.2	1.399409	0.0102505	-0.0026835	0.43847675	-0.006120051
B FIIhi_4T1.2	B FIIhi	TLT-2	4T1.2	1.386173	-0.0029855	-0.0056055	0.43847675	-0.01278403
B FIIhi_4T1.2	B FIIhi	Trem- like 4	4T1.2	1.390524	0.0013655	-0.0046975	0.43847675	-0.010713225
B FIIhi_4T1.2	B FIIhi	VISTA	4T1.2	1.417181	0.0280225	0.0107595	0.43847675	0.024538359
B FIIhi_4T1.2	B FIIhi	XCR1	4T1.2	1.39538	0.0062215	-0.0026815	0.43847675	-0.00611549
B FIIhi_4T1.Br4	B FIIhi	33D1	4T1.Br4	1.417321	0.00525675	-0.00226625	0.43847675	-0.005168461
B FIIhi_4T1.Br4	B FIIhi	4-1BB Ligand	4T1.Br4	1.418058	0.00599375	-0.00129125	0.43847675	-0.002944854
B FIIhi_4T1.Br4	B FIIhi	Armenian Hamster IgG Isotype Ctrl	4T1.Br4	1.425367	0.01330275	-0.01003725	0.43847675	-0.02289118
B FIIhi_4T1.Br4	B FIIhi	B7-H4	4T1.Br4	1.410201	-0.00186325	-0.00012425	0.43847675	-0.000283367
B FIIhi_4T1.Br4	B FIIhi	CD100	4T1.Br4	1.80094	0.38887575	0.05524175	0.43847675	0.125985585
B FIIhi_4T1.Br4	B FIIhi	CD103	4T1.Br4	1.408748	-0.00331625	-0.00884525	0.43847675	-0.020172677
B FIIhi_4T1.Br4	B FIIhi	CD104	4T1.Br4	1.406874	-0.00519025	-0.00478725	0.43847675	-0.010917911
B FIIhi_4T1.Br4	B FIIhi	CD105	4T1.Br4	1.416152	0.00408775	-4.82E-05	0.43847675	-0.00011004
B FIIhi_4T1.Br4	B FIIhi	CD106	4T1.Br4	1.426995	0.01493075	-0.00670725	0.43847675	-0.015296706
B FIIhi_4T1.Br4	B FIIhi	CD107a	4T1.Br4	1.439181	0.02711675	-0.01190825	0.43847675	-0.027158224
B FIIhi_4T1.Br4	B FIIhi	CD115	4T1.Br4	1.413983	0.00191875	-0.00366425	0.43847675	-0.008356771
B FIIhi_4T1.Br4	B FIIhi	CD117	4T1.Br4	1.418464	0.00639975	0.00377175	0.43847675	0.008601938
B FIIhi_4T1.Br4	B FIIhi	CD11a	4T1.Br4	1.77383	0.36176575	-0.02269725	0.43847675	-0.051763862
B FIIhi_4T1.Br4	B FIIhi	CD11b	4T1.Br4	1.414357	0.00229275	-0.00192125	0.43847675	-0.004381646
B FIIhi_4T1.Br4	B FIIhi	CD11c	4T1.Br4	1.405442	-0.00662225	-0.00186425	0.43847675	-0.004251651
B FIIhi_4T1.Br4	B FIIhi	CD120a	4T1.Br4	1.432582	0.02051775	6.88E-05	0.43847675	0.000156793
B FIIhi_4T1.Br4	B FIIhi	CD120b	4T1.Br4	1.408991	-0.00307325	-0.00572425	0.43847675	-0.013054854
B FIIhi_4T1.Br4	B FIIhi	CD121a	4T1.Br4	1.422054	0.00998975	-0.00659325	0.43847675	-0.015036715
B FIIhi_4T1.Br4	B FIIhi	CD122	4T1.Br4	1.406825	-0.00523925	-0.00343225	0.43847675	-0.007827667
B FIIhi_4T1.Br4	B FIIhi	CD123	4T1.Br4	1.446401	0.03433675	-0.00470425	0.43847675	-0.010728619
B FIIhi_4T1.Br4	B FIIhi	CD124	4T1.Br4	1.449709	0.03764475	0.01274675	0.43847675	0.029070527
B FIIhi_4T1.Br4	B FIIhi	CD126	4T1.Br4	1.409252	-0.00281225	0.00137275	0.43847675	0.003130725
B FIIhi_4T1.Br4	B FIIhi	CD127	4T1.Br4	1.427431	0.01536675	0.00396975	0.43847675	0.009053502
B FIIhi_4T1.Br4	B FIIhi	CD130	4T1.Br4	1.42305	0.01098575	0.00190675	0.43847675	0.004348577
B FIIhi_4T1.Br4	B FIIhi	CD132	4T1.Br4	1.431011	0.01894675	-0.01193025	0.43847675	-0.027208398
B FIIhi_4T1.Br4	B FIIhi	CD133	4T1.Br4	1.408538	-0.00352625	-0.01708825	0.43847675	-0.03897185
B FIIhi_4T1.Br4	B FIIhi	CD134	4T1.Br4	1.439457	0.02739275	0.00416575	0.43847675	0.009500504
B FIIhi_4T1.Br4	B FIIhi	CD135	4T1.Br4	1.442176	0.03011175	0.00168275	0.43847675	0.003837718
B FIIhi_4T1.Br4	B FIIhi	CD137	4T1.Br4	1.418397	0.00633275	-0.00178025	0.43847675	-0.004060078
B FIIhi_4T1.Br4	B FIIhi	CD138	4T1.Br4	1.440304	0.02823975	0.00732475	0.43847675	0.016704991
B FIIhi_4T1.Br4	B FIIhi	CD14	4T1.Br4	1.428454	0.01638975	-0.00588225	0.43847675	-0.013415192
B FIIhi_4T1.Br4	B FIIhi	CD140a	4T1.Br4	1.391346	-0.02071825	-0.02168425	0.43847675	-0.049453591
B FIIhi_4T1.Br4	B FIIhi	CD140b	4T1.Br4	1.409173	-0.00289125	0.00050275	0.43847675	0.001146583
B FIIhi_4T1.Br4	B FIIhi	CD144	4T1.Br4	1.442562	0.03049775	0.00117775	0.43847675	0.002686003
B FIIhi_4T1.Br4	B FIIhi	CD146	4T1.Br4	1.415298	0.00323375	0.00343075	0.43847675	0.007824246
B FIIhi_4T1.Br4	B FIIhi	CD147	4T1.Br4	1.418348	0.00628375	-0.00345425	0.43847675	-0.007877841
B FIIhi_4T1.Br4	B FIIhi	CD150	4T1.Br4	1.670027	0.25796275	0.01240175	0.43847675	0.028283712
B FIIhi_4T1.Br4	B FIIhi	CD152	4T1.Br4	1.411117	-0.00094725	-0.00952425	0.43847675	-0.02172122
B FIIhi_4T1.Br4	B FIIhi	CD153	4T1.Br4	1.41761	0.00554575	-0.00348225	0.43847675	-0.007941698
B FIIhi_4T1.Br4	B FIIhi	CD154	4T1.Br4	1.405712	-0.00635225	-0.00605225	0.43847675	-0.013802898
B FIIhi_4T1.Br4	B FIIhi	CD155	4T1.Br4	1.421789	0.00972475	-0.00136325	0.43847675	-0.003109059
B FIIhi_4T1.Br4	B FIIhi	CD157	4T1.Br4	1.444086	0.03202175	0.00484275	0.43847675	0.011044485
B FIIhi_4T1.Br4	B FIIhi	CD159a	4T1.Br4	1.421533	0.00946875	-0.00454125	0.43847675	-0.010356878
B FIIhi_4T1.Br4	B FIIhi	CD16.2	4T1.Br4	1.408704	-0.00336025	-0.00999025	0.43847675	-0.02278399
B FIIhi_4T1.Br4	B FIIhi	CD16/3 2	4T1.Br4	1.436014	0.02394975	0.00083475	0.43847675	0.00190375
B FIIhi_4T1.Br4	B FIIhi	CD160	4T1.Br4	1.382093	-0.02997125	0.01125675	0.43847675	0.025672399
B FIIhi_4T1.Br4	B FIIhi	CD169	4T1.Br4	1.428047	0.01598275	-0.00300425	0.43847675	-0.006851561
B FIIhi_4T1.Br4	B FIIhi	CD172a	4T1.Br4	1.426329	0.01426475	-0.00100725	0.43847675	-0.002297157
B FIIhi_4T1.Br4	B FIIhi	CD178	4T1.Br4	1.408384	-0.00368025	-0.00520725	0.43847675	-0.011875772
B FIIhi_4T1.Br4	B FIIhi	CD179a (VpreB)	4T1.Br4	1.410339	-0.00172525	-0.00189625	0.43847675	-0.004324631
B FIIhi_4T1.Br4	B FIIhi	CD18	4T1.Br4	1.475122	0.06305775	-0.01485825	0.43847675	-0.033886061
B FIIhi_4T1.Br4	B FIIhi	CD180	4T1.Br4	1.970023	0.55795875	-0.01836425	0.43847675	-0.041881924
B FIIhi_4T1.Br4	B FIIhi	CD182	4T1.Br4	1.425751	0.01368675	-0.00782225	0.43847675	-0.0178396
B FIIhi_4T1.Br4	B FIIhi	CD183	4T1.Br4	1.405893	-0.00617125	-0.00279125	0.43847675	-0.006365788
B FIIhi_4T1.Br4	B FIIhi	CD184	4T1.Br4	1.487459	0.07539475	0.02132475	0.43847675	0.048633707
B FIIhi_4T1.Br4	B FIIhi	CD185	4T1.Br4	1.64773	0.23566575	-0.01691225	0.43847675	-0.03857046
B FIIhi_4T1.Br4	B FIIhi	CD186 (CXCR6)	4T1.Br4	1.41449	0.00242575	-0.00114125	0.43847675	-0.002602761
B FIIhi_4T1.Br4	B FIIhi	CD19	4T1.Br4	2.239158	0.82709375	0.02506175	0.43847675	0.057156394
B FIIhi_4T1.Br4	B FIIhi	CD193	4T1.Br4	1.427298	0.01523375	-0.01293225	0.43847675	-0.029493582
B FIIhi_4T1.Br4	B FIIhi	CD194	4T1.Br4	1.427651	0.01558675	-0.00373225	0.43847675	-0.008511854
B FIIhi_4T1.Br4	B FIIhi	CD195	4T1.Br4	1.427637	0.01557275	-0.00373725	0.43847675	-0.008523257
B FIIhi_4T1.Br4	B FIIhi	CD196	4T1.Br4	1.453894	0.04182975	-0.00644525	0.43847675	-0.014699183
B FIIhi_4T1.Br4	B FIIhi	CD197	4T1.Br4	1.529129	0.11706475	0.01072275	0.43847675	0.024454546
B FIIhi_4T1.Br4	B FIIhi	CD198	4T1.Br4	1.424973	0.01290875	-1.82E-05	0.43847675	-4.16E-05
B FIIhi_4T1.Br4	B FIIhi	CD199	4T1.Br4	1.260347	-0.15171725	-0.00781825	0.43847675	-0.017830478
B FIIhi_4T1.Br4	B FIIhi	CD1d	4T1.Br4	1.509871	0.09780675	-0.03315325	0.43847675	-0.075610052
B FIIhi_4T1.Br4	B FIIhi	CD2	4T1.Br4	1.907656	0.49559175	0.02441475	0.43847675	0.055680831
B FIIhi_4T1.Br4	B FIIhi	CD20	4T1.Br4	1.772947	0.36088275	-0.03588125	0.43847675	-0.081831591
B FIIhi_4T1.Br4	B FIIhi	CD200	4T1.Br4	1.69505	0.28298575	-0.03235425	0.43847675	-0.073787835
B FIIhi_4T1.Br4	B FIIhi	CD200R	4T1.Br4	1.425012	0.01294775	-0.00544325	0.43847675	-0.012413999
B FIIhi_4T1.Br4	B FIIhi	CD200R 3	4T1.Br4	1.420375	0.00831075	-0.00480325	0.43847675	-0.010954401
B FIIhi_4T1.Br4	B FIIhi	CD202b	4T1.Br4	1.410037	-0.00202725	-0.00341525	0.43847675	-0.007788896
B FIIhi_4T1.Br4	B FIIhi	CD205	4T1.Br4	1.433795	0.02173075	-0.00744125	0.43847675	-0.016970683
B FIIhi_4T1.Br4	B FIIhi	CD207	4T1.Br4	1.402672	-0.00939225	-0.00046625	0.43847675	-0.00106334
B FIIhi_4T1.Br4	B FIIhi	CD21,CD35	4T1.Br4	1.882576	0.47051175	-0.17587025	0.43847675	-0.401093673
B FIIhi_4T1.Br4	B FIIhi	CD210	4T1.Br4	1.423496	0.01143175	-0.01323325	0.43847675	-0.030180049
B FIIhi_4T1.Br4	B FIIhi	CD22	4T1.Br4	2.285239	0.87317475	0.07080375	0.43847675	0.161476635
B FIIhi_4T1.Br4	B FIIhi	CD223	4T1.Br4	1.419041	0.00697675	0.00255575	0.43847675	0.005828701
B FIIhi_4T1.Br4	B FIIhi	CD226	4T1.Br4	1.411827	-0.00023725	-0.00489925	0.43847675	-0.01117334
B FIIhi_4T1.Br4	B FIIhi	CD229 (Ly-9)	4T1.Br4	1.793506	0.38144175	-0.02286625	0.43847675	-0.052149287
B FIIhi_4T1.Br4	B FIIhi	CD23	4T1.Br4	2.738064	1.32599975	0.43847675	0.43847675	1
B FIIhi_4T1.Br4	B FIIhi	CD24	4T1.Br4	2.962971	1.55090675	-0.09887125	0.43847675	-0.22548801
B FIIhi_4T1.Br4	B FIIhi	CD25	4T1.Br4	1.4138	0.00173575	-0.00575625	0.43847675	-0.013127834
B FIIhi_4T1.Br4	B FIIhi	CD252	4T1.Br4	1.427342	0.01527775	0.00352175	0.43847675	0.008031783
B FIIhi_4T1.Br4	B FIIhi	CD253	4T1.Br4	1.417175	0.00511075	0.00960275	0.43847675	0.021900249
B FIIhi_4T1.Br4	B FIIhi	CD254	4T1.Br4	1.427694	0.01562975	0.01058975	0.43847675	0.024151224
B FIIhi_4T1.Br4	B FIIhi	CD255	4T1.Br4	1.434003	0.02193875	0.01435375	0.43847675	0.032735487
B FIIhi_4T1.Br4	B FIIhi	CD262	4T1.Br4	1.398119	-0.01394525	-0.00886625	0.43847675	-0.02022057
B FIIhi_4T1.Br4	B FIIhi	CD265	4T1.Br4	1.07959	-0.33247425	0.03682375	0.43847675	0.083981078
B FIIhi_4T1.Br4	B FIIhi	CD267	4T1.Br4	1.474545	0.06248075	-0.01699925	0.43847675	-0.038768874
B FIIhi_4T1.Br4	B FIIhi	CD268	4T1.Br4	1.490914	0.07884975	0.02493275	0.43847675	0.056862194
B FIIhi_4T1.Br4	B FIIhi	CD27	4T1.Br4	1.405293	-0.00677125	-0.00817425	0.43847675	-0.01864238
B FIIhi_4T1.Br4	B FIIhi	CD272	4T1.Br4	1.6987	0.28663575	0.00545375	0.43847675	0.012437946
B FIIhi_4T1.Br4	B FIIhi	CD273	4T1.Br4	1.442176	0.03011175	0.00607775	0.43847675	0.013861054
B FIIhi_4T1.Br4	B FIIhi	CD274	4T1.Br4	1.655422	0.24335775	-0.02054325	0.43847675	-0.046851401
B FIIhi_4T1.Br4	B FIIhi	CD275	4T1.Br4	1.459978	0.04791375	-0.00597725	0.43847675	-0.013631852
B FIIhi_4T1.Br4	B FIIhi	CD276	4T1.Br4	1.42579	0.01372575	-0.00264725	0.43847675	-0.006037378
B FIIhi_4T1.Br4	B FIIhi	CD278	4T1.Br4	1.137628	-0.27443625	0.00658675	0.43847675	0.015021891
B FIIhi_4T1.Br4	B FIIhi	CD279	4T1.Br4	1.430771	0.01870675	-0.00939125	0.43847675	-0.021417897
B FIIhi_4T1.Br4	B FIIhi	CD28	4T1.Br4	0.445425	-0.96663925	-0.00254525	0.43847675	-0.005804755
B FIIhi_4T1.Br4	B FIIhi	CD29	4T1.Br4	1.455382	0.04331775	-0.00511525	0.43847675	-0.011665955
B FIIhi_4T1.Br4	B FIIhi	CD3	4T1.Br4	1.423075	0.01101075	0.00433275	0.43847675	0.009881368
B FIIhi_4T1.Br4	B FIIhi	CD30	4T1.Br4	1.418212	0.00614775	-0.01325125	0.43847675	-0.030221101
B FIIhi_4T1.Br4	B FIIhi	CD300c/ d	4T1.Br4	1.410992	-0.00107225	-0.00187125	0.43847675	-0.004267615
B FIIhi_4T1.Br4	B FIIhi	CD300L G	4T1.Br4	1.452654	0.04058975	-0.00541725	0.43847675	-0.012354703
B FIIhi_4T1.Br4	B FIIhi	CD301	4T1.Br4	1.433155	0.02109075	0.00829575	0.43847675	0.018919475
B FIIhi_4T1.Br4	B FIIhi	CD301b	4T1.Br4	1.413742	0.00167775	-0.00755825	0.43847675	-0.017237516
B FIIhi_4T1.Br4	B FIIhi	CD304	4T1.Br4	1.412649	0.00058475	-0.00108525	0.43847675	-0.002475046
B FIIhi_4T1.Br4	B FIIhi	CD309	4T1.Br4	1.415474	0.00340975	-0.00224425	0.43847675	-0.005118287
B FIIhi_4T1.Br4	B FIIhi	CD31	4T1.Br4	1.648814	0.23674975	0.01338675	0.43847675	0.030530125
B FIIhi_4T1.Br4	B FIIhi	CD317	4T1.Br4	1.429043	0.01697875	0.01173275	0.43847675	0.026757975
B FIIhi_4T1.Br4	B FIIhi	CD319	4T1.Br4	1.499343	0.08727875	0.00107775	0.43847675	0.002457941
B FIIhi_4T1.Br4	B FIIhi	CD324	4T1.Br4	1.465897	0.05383275	0.00577975	0.43847675	0.013181429
B FIIhi_4T1.Br4	B FIIhi	CD326	4T1.Br4	1.420268	0.00820375	-0.00133225	0.43847675	-0.00303836
B FIIhi_4T1.Br4	B FIIhi	CD335	4T1.Br4	1.437472	0.02540775	-0.00395625	0.43847675	-0.009022713
B FIIhi_4T1.Br4	B FIIhi	CD339	4T1.Br4	1.409418	-0.00264625	-0.00878325	0.43847675	-0.020031279
B FIIhi_4T1.Br4	B FIIhi	CD34 (v1)	4T1.Br4	1.408546	-0.00351825	-0.00014925	0.43847675	-0.000340383
B FIIhi_4T1.Br4	B FIIhi	CD34 (v2)	4T1.Br4	1.44158	0.02951575	-0.00223725	0.43847675	-0.005102323
B FIIhi_4T1.Br4	B FIIhi	CD351	4T1.Br4	1.418604	0.00653975	-0.01382525	0.43847675	-0.031530178
B FIIhi_4T1.Br4	B FIIhi	CD355	4T1.Br4	1.412614	0.00054975	0.00309575	0.43847675	0.007060238
B FIIhi_4T1.Br4	B FIIhi	CD357	4T1.Br4	0.196756	-1.21530825	-0.00882425	0.43847675	-0.020124784
B FIIhi_4T1.Br4	B FIIhi	CD36	4T1.Br4	1.402764	-0.00930025	-0.00931925	0.43847675	-0.021253692
B FIIhi_4T1.Br4	B FIIhi	CD365	4T1.Br4	1.406636	-0.00542825	0.00289175	0.43847675	0.00659499
B FIIhi_4T1.Br4	B FIIhi	CD366	4T1.Br4	1.417253	0.00518875	-0.00462425	0.43847675	-0.010546169
B FIIhi_4T1.Br4	B FIIhi	CD369	4T1.Br4	1.450043	0.03797875	0.00300975	0.43847675	0.006864104
B FIIhi_4T1.Br4	B FIIhi	CD37	4T1.Br4	1.487309	0.07524475	-0.00875925	0.43847675	-0.019976544
B FIIhi_4T1.Br4	B FIIhi	CD370	4T1.Br4	1.42334	0.01127575	0.00379575	0.43847675	0.008656673
B FIIhi_4T1.Br4	B FIIhi	CD371	4T1.Br4	1.422902	0.01083775	0.00572975	0.43847675	0.013067398
B FIIhi_4T1.Br4	B FIIhi	CD38	4T1.Br4	2.691248	1.27918375	-0.08641225	0.43847675	-0.197073733
B FIIhi_4T1.Br4	B FIIhi	CD39	4T1.Br4	1.508258	0.09619375	0.00814275	0.43847675	0.01857054
B FIIhi_4T1.Br4	B FIIhi	CD3e	4T1.Br4	1.417842	0.00577775	-0.00400425	0.43847675	-0.009132183
B FIIhi_4T1.Br4	B FIIhi	CD4	4T1.Br4	1.457598	0.04553375	0.00141575	0.43847675	0.003228791
B FIIhi_4T1.Br4	B FIIhi	CD40	4T1.Br4	1.642506	0.23044175	-0.02270925	0.43847675	-0.05179123
B FIIhi_4T1.Br4	B FIIhi	CD41	4T1.Br4	1.413629	0.00156475	7.38E-05	0.43847675	0.000168196
B FIIhi_4T1.Br4	B FIIhi	CD43	4T1.Br4	1.444053	0.03198875	-0.01033325	0.43847675	-0.023566244
B FIIhi_4T1.Br4	B FIIhi	CD44	4T1.Br4	1.519149	0.10708475	-0.01970025	0.43847675	-0.044928836
B FIIhi_4T1.Br4	B FIIhi	CD45	4T1.Br4	2.750981	1.33891675	0.07985175	0.43847675	0.182111708
B FIIhi_4T1.Br4	B FIIhi	CD45.1	4T1.Br4	1.407584	-0.00448025	-0.00832325	0.43847675	-0.018982192
B FIIhi_4T1.Br4	B FIIhi	CD45.2	4T1.Br4	1.691233	0.27916875	-0.04236525	0.43847675	-0.096619148
B FIIhi_4T1.Br4	B FIIhi	CD45R/ B220	4T1.Br4	2.847108	1.43504375	0.01956075	0.43847675	0.044610689
B FIIhi_4T1.Br4	B FIIhi	CD45RB	4T1.Br4	3.532265	2.12020075	-0.00814325	0.43847675	-0.01857168
B FIIhi_4T1.Br4	B FIIhi	CD47	4T1.Br4	1.573514	0.16144975	-0.00831225	0.43847675	-0.018957105
B FIIhi_4T1.Br4	B FIIhi	CD48	4T1.Br4	2.227435	0.81537075	-0.00932425	0.43847675	-0.021265096
B FIIhi_4T1.Br4	B FIIhi	CD49a	4T1.Br4	1.437556	0.02549175	-0.00375025	0.43847675	-0.008552905
B FIIhi_4T1.Br4	B FIIhi	CD49b (v1)	4T1.Br4	1.410767	-0.00129725	-0.00087725	0.43847675	-0.002000676
B FIIhi_4T1.Br4	B FIIhi	CD49b (v2)	4T1.Br4	1.405739	-0.00632525	-0.00272625	0.43847675	-0.006217547
B FIIhi_4T1.Br4	B FIIhi	CD49d	4T1.Br4	1.550086	0.13802175	-0.01542125	0.43847675	-0.035170052
B FIIhi_4T1.Br4	B FIIhi	CD49e	4T1.Br4	1.12754	-0.28452425	-0.01822225	0.43847675	-0.041558076
B FIIhi_4T1.Br4	B FIIhi	CD5	4T1.Br4	1.419517	0.00745275	0.00403075	0.43847675	0.00919262
B FIIhi_4T1.Br4	B FIIhi	CD51	4T1.Br4	1.438607	0.02654275	-0.00053925	0.43847675	-0.001229826
B FIIhi_4T1.Br4	B FIIhi	CD54	4T1.Br4	1.605188	0.19312375	-0.05024625	0.43847675	-0.114592735
B FIIhi_4T1.Br4	B FIIhi	CD55	4T1.Br4	2.119549	0.70748475	0.07792175	0.43847675	0.177710107
B FIIhi_4T1.Br4	B FIIhi	CD59a	4T1.Br4	1.406926	-0.00513825	-0.00072425	0.43847675	-0.001651741
B FIIhi_4T1.Br4	B FIIhi	CD6	4T1.Br4	1.429343	0.01727875	-0.00080425	0.43847675	-0.001834191
B FIIhi_4T1.Br4	B FIIhi	CD61	4T1.Br4	1.472631	0.06056675	0.00224975	0.43847675	0.005130831
B FIIhi_4T1.Br4	B FIIhi	CD62L	4T1.Br4	1.432945	0.02088075	0.00728875	0.43847675	0.016622888
B FIIhi_4T1.Br4	B FIIhi	CD63	4T1.Br4	1.439852	0.02778775	0.00574375	0.43847675	0.013099326
B FIIhi_4T1.Br4	B FIIhi	CD64	4T1.Br4	1.428895	0.01683075	-0.00571925	0.43847675	-0.013043451
B FIIhi_4T1.Br4	B FIIhi	CD66a	4T1.Br4	1.628241	0.21617675	0.00471575	0.43847675	0.010754846
B FIIhi_4T1.Br4	B FIIhi	CD69	4T1.Br4	1.414762	0.00269775	-0.00193825	0.43847675	-0.004420417
B FIIhi_4T1.Br4	B FIIhi	CD70	4T1.Br4	1.43141	0.01934575	0.00461475	0.43847675	0.010524503
B FIIhi_4T1.Br4	B FIIhi	CD71	4T1.Br4	1.520053	0.10798875	-0.02208225	0.43847675	-0.050361279
B FIIhi_4T1.Br4	B FIIhi	CD73	4T1.Br4	1.414432	0.00236775	-0.00272925	0.43847675	-0.006224389
B FIIhi_4T1.Br4	B FIIhi	CD79b	4T1.Br4	1.579163	0.16709875	-0.03112625	0.43847675	-0.07098723
B FIIhi_4T1.Br4	B FIIhi	CD80	4T1.Br4	1.398081	-0.01398325	-0.01159725	0.43847675	-0.026448951
B FIIhi_4T1.Br4	B FIIhi	CD81	4T1.Br4	1.503357	0.09129275	-0.02410725	0.43847675	-0.05497954
B FIIhi_4T1.Br4	B FIIhi	CD83	4T1.Br4	1.423631	0.01156675	0.00082375	0.43847675	0.001878663
B FIIhi_4T1.Br4	B FIIhi	CD84	4T1.Br4	1.589978	0.17791375	-0.00612525	0.43847675	-0.013969384
B FIIhi_4T1.Br4	B FIIhi	CD85k	4T1.Br4	1.409206	-0.00285825	-0.00881225	0.43847675	-0.020097417
B FIIhi_4T1.Br4	B FIIhi	CD86	4T1.Br4	1.455762	0.04369775	0.00889875	0.43847675	0.020294691
B FIIhi_4T1.Br4	B FIIhi	CD88	4T1.Br4	1.421666	0.00960175	-0.00469125	0.43847675	-0.010698971
B FIIhi_4T1.Br4	B FIIhi	CD8a	4T1.Br4	1.428383	0.01631875	0.01129375	0.43847675	0.025756782
B FIIhi_4T1.Br4	B FIIhi	CD8b	4T1.Br4	1.431658	0.01959375	0.00693075	0.43847675	0.015806425
B FIIhi_4T1.Br4	B FIIhi	CD9	4T1.Br4	1.442211	0.03014675	0.00326375	0.43847675	0.007443382
B FIIhi_4T1.Br4	B FIIhi	CD90.1	4T1.Br4	1.411297	-0.00076725	0.00038375	0.43847675	0.000875189
B FIIhi_4T1.Br4	B FIIhi	CD90.2	4T1.Br4	1.421972	0.00990775	-0.01455025	0.43847675	-0.033183629
B FIIhi_4T1.Br4	B FIIhi	CD93	4T1.Br4	1.419397	0.00733275	0.00080975	0.43847675	0.001846734
B FIIhi_4T1.Br4	B FIIhi	CD94	4T1.Br4	1.415584	0.00351975	-0.00294225	0.43847675	-0.006710162
B FIIhi_4T1.Br4	B FIIhi	CD96	4T1.Br4	1.425064	0.01299975	0.00243375	0.43847675	0.005550465
B FIIhi_4T1.Br4	B FIIhi	CD98	4T1.Br4	1.460413	0.04834875	-0.01024825	0.43847675	-0.023372391
B FIIhi_4T1.Br4	B FIIhi	CX3CR1	4T1.Br4	1.389483	-0.02258125	-0.01191825	0.43847675	-0.027181031
B FIIhi_4T1.Br4	B FIIhi	DcTRAIL -R1	4T1.Br4	1.406234	-0.00583025	-0.00421725	0.43847675	-0.009617956
B FIIhi_4T1.Br4	B FIIhi	DLL1	4T1.Br4	1.412181	0.00011675	-0.00361425	0.43847675	-0.00824274
B FIIhi_4T1.Br4	B FIIhi	DLL4	4T1.Br4	1.403523	-0.00854125	-0.00978425	0.43847675	-0.022314182
B FIIhi_4T1.Br4	B FIIhi	DR3	4T1.Br4	1.403934	-0.00813025	-0.00749825	0.43847675	-0.017100679
B FIIhi_4T1.Br4	B FIIhi	ESAM	4T1.Br4	0.774593	-0.63747125	0.02516875	0.43847675	0.057400421
B FIIhi_4T1.Br4	B FIIhi	F4/80	4T1.Br4	1.416669	0.00460475	-0.00307125	0.43847675	-0.007004362
B FIIhi_4T1.Br4	B FIIhi	Fce Ria	4T1.Br4	1.417221	0.00515675	0.00370075	0.43847675	0.008440014
B FIIhi_4T1.Br4	B FIIhi	FR4	4T1.Br4	1.409187	-0.00287725	-0.00111525	0.43847675	-0.002543464
B FIIhi_4T1.Br4	B FIIhi	Galectin -9	4T1.Br4	1.468626	0.05656175	-0.01689125	0.43847675	-0.038522567
B FIIhi_4T1.Br4	B FIIhi	GARP	4T1.Br4	1.402193	-0.00987125	-0.01041925	0.43847675	-0.023762377
B FIIhi_4T1.Br4	B FIIhi	GITR Ligand	4T1.Br4	1.445039	0.03297475	0.01127775	0.43847675	0.025720292
B FIIhi_4T1.Br4	B FIIhi	GL7	4T1.Br4	1.452084	0.04001975	-0.00528725	0.43847675	-0.012058222
B FIIhi_4T1.Br4	B FIIhi	H-2	4T1.Br4	2.361199	0.94913475	-0.04563225	0.43847675	-0.104069942
B FIIhi_4T1.Br4	B FIIhi	HVEM	4T1.Br4	1.493794	0.08172975	0.00177775	0.43847675	0.004054377
B FIIhi_4T1.Br4	B FIIhi	I-A/I-E	4T1.Br4	3.699717	2.28765275	-0.02145125	0.43847675	-0.048922206
B FIIhi_4T1.Br4	B FIIhi	IFN-g R b chain	4T1.Br4	1.416915	0.00485075	-0.00309925	0.43847675	-0.00706822
B FIIhi_4T1.Br4	B FIIhi	IFNAR-1	4T1.Br4	1.410743	-0.00132125	-0.00573825	0.43847675	-0.013086783
B FIIhi_4T1.Br4	B FIIhi	Ig light chain k	4T1.Br4	3.515422	2.10335775	0.00015775	0.43847675	0.000359768
B FIIhi_4T1.Br4	B FIIhi	IgD	4T1.Br4	3.059051	1.64698675	0.01986075	0.43847675	0.045294876
B FIIhi_4T1.Br4	B FIIhi	IgM	4T1.Br4	1.579523	0.16745875	0.03502975	0.43847675	0.079889641
B FIIhi_4T1.Br4	B FIIhi	IL-21R	4T1.Br4	1.443071	0.03100675	0.00369475	0.43847675	0.00842633
B FIIhi_4T1.Br4	B FIIhi	IL-23R	4T1.Br4	1.441865	0.02980075	0.00681575	0.43847675	0.015544154
B FIIhi_4T1.Br4	B FIIhi	IL-33Ra	4T1.Br4	1.420676	0.00861175	-0.01029725	0.43847675	-0.023484141
B FIIhi_4T1.Br4	B FIIhi	Integrin b7	4T1.Br4	1.503351	0.09128675	0.01791075	0.43847675	0.040847662
B FIIhi_4T1.Br4	B FIIhi	Jagged 2	4T1.Br4	1.412068	3.75E-06	-0.00738725	0.43847675	-0.01684753
B FIIhi_4T1.Br4	B FIIhi	JAML	4T1.Br4	1.41316	0.00109575	-0.00899525	0.43847675	-0.020514771
B FIIhi_4T1.Br4	B FIIhi	KLRG1	4T1.Br4	1.407411	-0.00465325	-0.00403625	0.43847675	-0.009205163
B FIIhi_4T1.Br4	B FIIhi	LAP	4T1.Br4	1.408197	-0.00386725	-0.00646725	0.43847675	-0.014749357
B FIIhi_4T1.Br4	B FIIhi	LPAM-1	4T1.Br4	1.45159	0.03952575	-0.00191825	0.43847675	-0.004374804
B FIIhi_4T1.Br4	B FIIhi	LTbR	4T1.Br4	1.425957	0.01389275	-0.00151625	0.43847675	-0.003457994
B FIIhi_4T1.Br4	B FIIhi	Ly- 6G/Ly- 6C	4T1.Br4	1.401492	-0.01057225	-0.00711725	0.43847675	-0.016231761
B FIIhi_4T1.Br4	B FIIhi	Ly-49 C/F/I/H	4T1.Br4	1.433221	0.02115675	0.00229375	0.43847675	0.005231178
B FIIhi_4T1.Br4	B FIIhi	Ly-49A	4T1.Br4	1.408403	-0.00366125	0.00821375	0.43847675	0.018732464
B FIIhi_4T1.Br4	B FIIhi	Ly-51	4T1.Br4	1.422631	0.01056675	-0.00162025	0.43847675	-0.003695179
B FIIhi_4T1.Br4	B FIIhi	Ly-6A/E	4T1.Br4	1.368438	-0.04362625	-0.02312325	0.43847675	-0.052735407
B FIIhi_4T1.Br4	B FIIhi	Ly-6C	4T1.Br4	1.399384	-0.01268025	-0.00126125	0.43847675	-0.002876435
B FIIhi_4T1.Br4	B FIIhi	Ly-6D	4T1.Br4	1.486702	0.07463775	-0.03385925	0.43847675	-0.077220172
B FIIhi_4T1.Br4	B FIIhi	Ly-6G	4T1.Br4	1.413661	0.00159675	0.00809375	0.43847675	0.018458789
B FIIhi_4T1.Br4	B FIIhi	Ly108	4T1.Br4	1.805906	0.39384175	0.00404475	0.43847675	0.009224548
B FIIhi_4T1.Br4	B FIIhi	Ly49D	4T1.Br4	1.416173	0.00410875	-0.00039325	0.43847675	-0.000896855
B FIIhi_4T1.Br4	B FIIhi	Ly49H	4T1.Br4	1.4004	-0.01166425	-0.00931525	0.43847675	-0.02124457
B FIIhi_4T1.Br4	B FIIhi	Ly6K	4T1.Br4	1.452594	0.04052975	-0.00793625	0.43847675	-0.018099591
B FIIhi_4T1.Br4	B FIIhi	Mac-2	4T1.Br4	1.486908	0.07484375	0.01201975	0.43847675	0.027412514
B FIIhi_4T1.Br4	B FIIhi	Mac-3	4T1.Br4	1.416698	0.00463375	0.00236375	0.43847675	0.005390822
B FIIhi_4T1.Br4	B FIIhi	Mad CAM-1	4T1.Br4	1.427905	0.01584075	-0.00052525	0.43847675	-0.001197897
B FIIhi_4T1.Br4	B FIIhi	MAIR-IV	4T1.Br4	1.429132	0.01706775	0.01098275	0.43847675	0.025047508
B FIIhi_4T1.Br4	B FIIhi	MAIR-V	4T1.Br4	1.406611	-0.00545325	0.00683375	0.43847675	0.015585205
B FIIhi_4T1.Br4	B FIIhi	MD-1	4T1.Br4	1.489571	0.07750675	-0.02360925	0.43847675	-0.05384379
B FIIhi_4T1.Br4	B FIIhi	MERTK (Mer)	4T1.Br4	1.416399	0.00433475	-0.01093025	0.43847675	-0.024927776
B FIIhi_4T1.Br4	B FIIhi	Mouse IgG1, k Isotype Ctrl	4T1.Br4	1.41911	0.00704575	-0.00716025	0.43847675	-0.016329828
B FIIhi_4T1.Br4	B FIIhi	Mouse IgG2a, k Isotype Ctrl	4T1.Br4	1.40227	-0.00979425	-0.01106225	0.43847675	-0.025228818
B FIIhi_4T1.Br4	B FIIhi	Mouse IgG2b, k Isotype Ctrl	4T1.Br4	1.428613	0.01654875	-0.00366925	0.43847675	-0.008368175
B FIIhi_4T1.Br4	B FIIhi	Mouse IgM, k Isotype Ctrl	4T1.Br4	1.416818	0.00475375	0.00294275	0.43847675	0.006711302
B FIIhi_4T1.Br4	B FIIhi	NK-1.1	4T1.Br4	1.398883	-0.01318125	-0.00955925	0.43847675	-0.021801042
B FIIhi_4T1.Br4	B FIIhi	NKG2D	4T1.Br4	1.430489	0.01842475	0.01152875	0.43847675	0.026292728
B FIIhi_4T1.Br4	B FIIhi	Notch 1	4T1.Br4	1.408032	-0.00403225	-0.01172625	0.43847675	-0.026743151
B FIIhi_4T1.Br4	B FIIhi	Notch 2	4T1.Br4	1.410398	-0.00166625	-0.00655725	0.43847675	-0.014954613
B FIIhi_4T1.Br4	B FIIhi	Notch 3	4T1.Br4	1.419816	0.00775175	-0.00048425	0.43847675	-0.001104392
B FIIhi_4T1.Br4	B FIIhi	Notch 4	4T1.Br4	1.408665	-0.00339925	-0.01122925	0.43847675	-0.025609682
B FIIhi_4T1.Br4	B FIIhi	PD-1H	4T1.Br4	1.437736	0.02567175	-0.01050325	0.43847675	-0.02395395
B FIIhi_4T1.Br4	B FIIhi	PDC- TREM	4T1.Br4	1.436639	0.02457475	-0.00710025	0.43847675	-0.016192991
B FIIhi_4T1.Br4	B FIIhi	PIR-A/B	4T1.Br4	1.469551	0.05748675	-0.00219925	0.43847675	-0.005015659
B FIIhi_4T1.Br4	B FIIhi	Plexin B2	4T1.Br4	1.412088	2.37E-05	-0.01813525	0.43847675	-0.041359662
B FIIhi_4T1.Br4	B FIIhi	Podopla nin	4T1.Br4	1.418039	0.00597475	-0.00212925	0.43847675	-0.004856016
B FIIhi_4T1.Br4	B FIIhi	RAE-1g	4T1.Br4	1.419459	0.00739475	0.00433075	0.43847675	0.009876806
B FIIhi_4T1.Br4	B FIIhi	Rat IgG1, k Isotype Ctrl	4T1.Br4	1.419577	0.00751275	0.00175275	0.43847675	0.003997361
B FIIhi_4T1.Br4	B FIIhi	Rat IgG2a, k Isotype Ctrl	4T1.Br4	1.409103	-0.00296125	-0.00636325	0.43847675	-0.014512172
B FIIhi_4T1.Br4	B FIIhi	Rat IgG2b, k Isotype Ctrl	4T1.Br4	1.418344	0.00627975	0.00893675	0.43847675	0.020381354
B FIIhi_4T1.Br4	B FIIhi	Rat IgG2c,k Isotype Ctrl	4T1.Br4	1.410861	-0.00120325	-0.00402425	0.43847675	-0.009177796
B FIIhi_4T1.Br4	B FIIhi	Rat IgM, k Isotype Ctrl	4T1.Br4	1.415142	0.00307775	0.00063875	0.43847675	0.001456748
B FIIhi_4T1.Br4	B FIIhi	Siglec H	4T1.Br4	1.416313	0.00424875	-0.00050525	0.43847675	-0.001152285
B FIIhi_4T1.Br4	B FIIhi	SSEA-1	4T1.Br4	1.407544	-0.00452025	0.00304275	0.43847675	0.006939365
B FIIhi_4T1.Br4	B FIIhi	Syrian Hamster IgG Isotype Ctrl	4T1.Br4	1.413389	0.00132475	0.00285475	0.43847675	0.006510607
B FIIhi_4T1.Br4	B FIIhi	TCR b chain	4T1.Br4	1.415089	0.00302475	-0.00147825	0.43847675	-0.00337133
B FIIhi_4T1.Br4	B FIIhi	TCR g/d	4T1.Br4	1.408225	-0.00383925	-0.00581425	0.43847675	-0.01326011
B FIIhi_4T1.Br4	B FIIhi	TCR Vg1.1 + Vg1.2	4T1.Br4	1.412309	0.00024475	-0.00859625	0.43847675	-0.019604802
B FIIhi_4T1.Br4	B FIIhi	TER-119	4T1.Br4	1.411758	-0.00030625	0.00660475	0.43847675	0.015062942
B FIIhi_4T1.Br4	B FIIhi	TIGIT	4T1.Br4	1.416076	0.00401175	-0.00883625	0.43847675	-0.020152152
B FIIhi_4T1.Br4	B FIIhi	Tim-2	4T1.Br4	1.409135	-0.00292925	-0.00534125	0.43847675	-0.012181376
B FIIhi_4T1.Br4	B FIIhi	Tim-4	4T1.Br4	1.43272	0.02065575	-0.00175225	0.43847675	-0.003996221
B FIIhi_4T1.Br4	B FIIhi	TLR4 (CD284) /MD2 Complex	4T1.Br4	1.424337	0.01227275	-0.00066125	0.43847675	-0.001508062
B FIIhi_4T1.Br4	B FIIhi	TLT-2	4T1.Br4	1.420302	0.00823775	0.00561775	0.43847675	0.012811968
B FIIhi_4T1.Br4	B FIIhi	Trem- like 4	4T1.Br4	1.406762	-0.00530225	-0.01136525	0.43847675	-0.025919846
B FIIhi_4T1.Br4	B FIIhi	VISTA	4T1.Br4	1.440387	0.02832275	0.01105975	0.43847675	0.025223116
B FIIhi_4T1.Br4	B FIIhi	XCR1	4T1.Br4	1.421895	0.00983075	0.00092775	0.43847675	0.002115848
B FIIhi_AT3-OVA	B FIIhi	33D1	AT3-OVA	1.420926	0.00645	-0.0073375	0.43847675	-0.016734069
B FIIhi_AT3-OVA	B FIIhi	4-1BB Ligand	AT3-OVA	1.42215	0.007674	0.0014955	0.43847675	0.003410671
B FIIhi_AT3-OVA	B FIIhi	Armenian Hamster IgG Isotype Ctrl	AT3-OVA	1.43995	0.025474	-0.0022985	0.43847675	-0.005242011
B FIIhi_AT3-OVA	B FIIhi	B7-H4	AT3-OVA	1.417283	0.002807	-0.0066695	0.43847675	-0.015210613
B FIIhi_AT3-OVA	B FIIhi	CD100	AT3-OVA	1.783227	0.368751	-0.0256225	0.43847675	-0.058435253
B FIIhi_AT3-OVA	B FIIhi	CD103	AT3-OVA	1.419216	0.00474	-0.0090325	0.43847675	-0.020599724
B FIIhi_AT3-OVA	B FIIhi	CD104	AT3-OVA	1.417242	0.002766	0.0017005	0.43847675	0.003878199
B FIIhi_AT3-OVA	B FIIhi	CD105	AT3-OVA	1.420437	0.005961	-0.0069065	0.43847675	-0.01575112
B FIIhi_AT3-OVA	B FIIhi	CD106	AT3-OVA	1.441331	0.026855	0.0028375	0.43847675	0.006471267
B FIIhi_AT3-OVA	B FIIhi	CD107a	AT3-OVA	1.452207	0.037731	-0.0072695	0.43847675	-0.016578986
B FIIhi_AT3-OVA	B FIIhi	CD115	AT3-OVA	1.415165	0.000689	-2.55E-05	0.43847675	-5.82E-05
B FIIhi_AT3-OVA	B FIIhi	CD117	AT3-OVA	1.416251	0.001775	0.0020505	0.43847675	0.004676417
B FIIhi_AT3-OVA	B FIIhi	CD11a	AT3-OVA	1.958534	0.544058	-0.0011005	0.43847675	-0.002509825
B FIIhi_AT3-OVA	B FIIhi	CD11b	AT3-OVA	1.424116	0.00964	-0.0037645	0.43847675	-0.008585404
B FIIhi_AT3-OVA	B FIIhi	CD11c	AT3-OVA	1.412885	-0.001591	-0.0036735	0.43847675	-0.008377867
B FIIhi_AT3-OVA	B FIIhi	CD120a	AT3-OVA	1.432752	0.018276	-0.0131165	0.43847675	-0.029913787
B FIIhi_AT3-OVA	B FIIhi	CD120b	AT3-OVA	1.418082	0.003606	0.0006135	0.43847675	0.001399162
B FIIhi_AT3-OVA	B FIIhi	CD121a	AT3-OVA	1.435603	0.021127	-0.0002105	0.43847675	-0.000480071
B FIIhi_AT3-OVA	B FIIhi	CD122	AT3-OVA	1.413205	-0.001271	0.0018515	0.43847675	0.004222573
B FIIhi_AT3-OVA	B FIIhi	CD123	AT3-OVA	1.442696	0.02822	-0.0125615	0.43847675	-0.028648041
B FIIhi_AT3-OVA	B FIIhi	CD124	AT3-OVA	1.454351	0.039875	-0.0086305	0.43847675	-0.019682914
B FIIhi_AT3-OVA	B FIIhi	CD126	AT3-OVA	1.413264	-0.001212	-0.0054925	0.43847675	-0.01252632
B FIIhi_AT3-OVA	B FIIhi	CD127	AT3-OVA	1.426064	0.011588	0.0012415	0.43847675	0.002831393
B FIIhi_AT3-OVA	B FIIhi	CD130	AT3-OVA	1.420795	0.006319	-0.0029405	0.43847675	-0.006706171
B FIIhi_AT3-OVA	B FIIhi	CD132	AT3-OVA	1.444847	0.030371	-0.0020855	0.43847675	-0.004756239
B FIIhi_AT3-OVA	B FIIhi	CD133	AT3-OVA	1.424133	0.009657	-0.0043165	0.43847675	-0.009844308
B FIIhi_AT3-OVA	B FIIhi	CD134	AT3-OVA	1.4482	0.033724	0.0021675	0.43847675	0.00494325
B FIIhi_AT3-OVA	B FIIhi	CD135	AT3-OVA	1.446644	0.032168	-0.0011495	0.43847675	-0.002621576
B FIIhi_AT3-OVA	B FIIhi	CD137	AT3-OVA	1.418197	0.003721	-0.0078635	0.43847675	-0.017933676
B FIIhi_AT3-OVA	B FIIhi	CD138	AT3-OVA	1.432579	0.018103	-0.0070375	0.43847675	-0.016049882
B FIIhi_AT3-OVA	B FIIhi	CD14	AT3-OVA	1.431508	0.017032	-0.0057555	0.43847675	-0.013126124
B FIIhi_AT3-OVA	B FIIhi	CD140a	AT3-OVA	1.403439	-0.011037	-0.0113935	0.43847675	-0.025984274
B FIIhi_AT3-OVA	B FIIhi	CD140b	AT3-OVA	1.40873	-0.005746	-0.0016355	0.43847675	-0.003729958
B FIIhi_AT3-OVA	B FIIhi	CD144	AT3-OVA	1.441866	0.02739	-0.0171455	0.43847675	-0.039102415
B FIIhi_AT3-OVA	B FIIhi	CD146	AT3-OVA	1.423969	0.009493	0.0050185	0.43847675	0.011445305
B FIIhi_AT3-OVA	B FIIhi	CD147	AT3-OVA	1.418548	0.004072	-0.0110585	0.43847675	-0.025220265
B FIIhi_AT3-OVA	B FIIhi	CD150	AT3-OVA	1.617037	0.202561	-0.0112555	0.43847675	-0.025669548
B FIIhi_AT3-OVA	B FIIhi	CD152	AT3-OVA	1.42075	0.006274	-0.0046725	0.43847675	-0.010656209
B FIIhi_AT3-OVA	B FIIhi	CD153	AT3-OVA	1.424697	0.010221	-0.0008005	0.43847675	-0.001825638
B FIIhi_AT3-OVA	B FIIhi	CD154	AT3-OVA	1.421649	0.007173	0.0031655	0.43847675	0.007219311
B FIIhi_AT3-OVA	B FIIhi	CD155	AT3-OVA	1.425055	0.010579	-0.0068245	0.43847675	-0.015564109
B FIIhi_AT3-OVA	B FIIhi	CD157	AT3-OVA	1.440788	0.026312	-0.0075985	0.43847675	-0.017329311
B FIIhi_AT3-OVA	B FIIhi	CD159a	AT3-OVA	1.426192	0.011716	-0.0037795	0.43847675	-0.008619613
B FIIhi_AT3-OVA	B FIIhi	CD16.2	AT3-OVA	1.42634	0.011864	-0.0008955	0.43847675	-0.002042298
B FIIhi_AT3-OVA	B FIIhi	CD16/3 2	AT3-OVA	1.439228	0.024752	-0.0075055	0.43847675	-0.017117213
B FIIhi_AT3-OVA	B FIIhi	CD160	AT3-OVA	1.384412	-0.030064	0.0047735	0.43847675	0.010886552
B FIIhi_AT3-OVA	B FIIhi	CD169	AT3-OVA	1.432895	0.018419	-0.0045775	0.43847675	-0.01043955
B FIIhi_AT3-OVA	B FIIhi	CD172a	AT3-OVA	1.437172	0.022696	0.0051335	0.43847675	0.011707576
B FIIhi_AT3-OVA	B FIIhi	CD178	AT3-OVA	1.424501	0.010025	0.0054175	0.43847675	0.012355273
B FIIhi_AT3-OVA	B FIIhi	CD179a (VpreB)	AT3-OVA	1.416784	0.002308	0.0072475	0.43847675	0.016528813
B FIIhi_AT3-OVA	B FIIhi	CD18	AT3-OVA	1.512486	0.09801	0.0037305	0.43847675	0.008507863
B FIIhi_AT3-OVA	B FIIhi	CD180	AT3-OVA	2.089291	0.674815	-0.0277735	0.43847675	-0.063340873
B FIIhi_AT3-OVA	B FIIhi	CD182	AT3-OVA	1.438363	0.023887	-0.0052535	0.43847675	-0.011981251
B FIIhi_AT3-OVA	B FIIhi	CD183	AT3-OVA	1.41823	0.003754	0.0030825	0.43847675	0.007030019
B FIIhi_AT3-OVA	B FIIhi	CD184	AT3-OVA	1.467597	0.053121	-0.0053385	0.43847675	-0.012175104
B FIIhi_AT3-OVA	B FIIhi	CD185	AT3-OVA	1.831595	0.417119	-0.0112325	0.43847675	-0.025617094
B FIIhi_AT3-OVA	B FIIhi	CD186 (CXCR6)	AT3-OVA	1.424227	0.009751	-0.0007465	0.43847675	-0.001702485
B FIIhi_AT3-OVA	B FIIhi	CD19	AT3-OVA	2.454555	1.040079	0.0366365	0.43847675	0.083554031
B FIIhi_AT3-OVA	B FIIhi	CD193	AT3-OVA	1.435038	0.020562	0.0023785	0.43847675	0.005424461
B FIIhi_AT3-OVA	B FIIhi	CD194	AT3-OVA	1.44138	0.026904	-0.0026715	0.43847675	-0.006092683
B FIIhi_AT3-OVA	B FIIhi	CD195	AT3-OVA	1.437706	0.02323	-0.0080885	0.43847675	-0.018446816
B FIIhi_AT3-OVA	B FIIhi	CD196	AT3-OVA	1.462172	0.047696	1.55E-05	0.43847675	3.53E-05
B FIIhi_AT3-OVA	B FIIhi	CD197	AT3-OVA	1.526574	0.112098	-0.0155795	0.43847675	-0.03553096
B FIIhi_AT3-OVA	B FIIhi	CD198	AT3-OVA	1.431025	0.016549	-0.0048485	0.43847675	-0.011057599
B FIIhi_AT3-OVA	B FIIhi	CD199	AT3-OVA	1.246283	-0.168193	-0.0366725	0.43847675	-0.083636134
B FIIhi_AT3-OVA	B FIIhi	CD1d	AT3-OVA	1.59394	0.179464	-0.0365085	0.43847675	-0.083262111
B FIIhi_AT3-OVA	B FIIhi	CD2	AT3-OVA	1.971933	0.557457	-0.0335985	0.43847675	-0.0766255
B FIIhi_AT3-OVA	B FIIhi	CD20	AT3-OVA	1.71104	0.296564	-0.0021395	0.43847675	-0.004879392
B FIIhi_AT3-OVA	B FIIhi	CD200	AT3-OVA	1.694829	0.280353	-0.0077045	0.43847675	-0.017571057
B FIIhi_AT3-OVA	B FIIhi	CD200R	AT3-OVA	1.438614	0.024138	0.0004375	0.43847675	0.000997772
B FIIhi_AT3-OVA	B FIIhi	CD200R 3	AT3-OVA	1.424462	0.009986	-0.0044865	0.43847675	-0.010232013
B FIIhi_AT3-OVA	B FIIhi	CD202b	AT3-OVA	1.41457	9.40E-05	-0.0057345	0.43847675	-0.01307823
B FIIhi_AT3-OVA	B FIIhi	CD205	AT3-OVA	1.444171	0.029695	-0.0038085	0.43847675	-0.008685751
B FIIhi_AT3-OVA	B FIIhi	CD207	AT3-OVA	1.417351	0.002875	0.0116345	0.43847675	0.026533904
B FIIhi_AT3-OVA	B FIIhi	CD21,CD35	AT3-OVA	2.02938	0.614904	0.0318235	0.43847675	0.072577394
B FIIhi_AT3-OVA	B FIIhi	CD210	AT3-OVA	1.443151	0.028675	0.0060925	0.43847675	0.013894693
B FIIhi_AT3-OVA	B FIIhi	CD22	AT3-OVA	2.317927	0.903451	-0.0167795	0.43847675	-0.038267707
B FIIhi_AT3-OVA	B FIIhi	CD223	AT3-OVA	1.413772	-0.000704	-0.0072665	0.43847675	-0.016572144
B FIIhi_AT3-OVA	B FIIhi	CD226	AT3-OVA	1.422931	0.008455	-0.0068075	0.43847675	-0.015525339
B FIIhi_AT3-OVA	B FIIhi	CD229 (Ly-9)	AT3-OVA	1.689649	0.275173	0.0078185	0.43847675	0.017831048
B FIIhi_AT3-OVA	B FIIhi	CD23	AT3-OVA	2.154435	0.739959	0.0274105	0.43847675	0.062513007
B FIIhi_AT3-OVA	B FIIhi	CD24	AT3-OVA	3.250909	1.836433	-0.0179275	0.43847675	-0.040885862
B FIIhi_AT3-OVA	B FIIhi	CD25	AT3-OVA	1.424203	0.009727	0.0087575	0.43847675	0.019972553
B FIIhi_AT3-OVA	B FIIhi	CD252	AT3-OVA	1.422029	0.007553	-0.0029565	0.43847675	-0.006742661
B FIIhi_AT3-OVA	B FIIhi	CD253	AT3-OVA	1.413748	-0.000728	0.0010675	0.43847675	0.002434565
B FIIhi_AT3-OVA	B FIIhi	CD254	AT3-OVA	1.422252	0.007776	-0.0018335	0.43847675	-0.004181522
B FIIhi_AT3-OVA	B FIIhi	CD255	AT3-OVA	1.429937	0.015461	-0.0053405	0.43847675	-0.012179665
B FIIhi_AT3-OVA	B FIIhi	CD262	AT3-OVA	1.417989	0.003513	0.0041535	0.43847675	0.009472566
B FIIhi_AT3-OVA	B FIIhi	CD265	AT3-OVA	1.039923	-0.374553	-0.0195005	0.43847675	-0.044473282
B FIIhi_AT3-OVA	B FIIhi	CD267	AT3-OVA	1.486845	0.072369	-0.0048305	0.43847675	-0.011016548
B FIIhi_AT3-OVA	B FIIhi	CD268	AT3-OVA	1.47784	0.063364	0.0027335	0.43847675	0.006234082
B FIIhi_AT3-OVA	B FIIhi	CD27	AT3-OVA	1.418318	0.003842	0.0006025	0.43847675	0.001374075
B FIIhi_AT3-OVA	B FIIhi	CD272	AT3-OVA	1.591581	0.177105	0.0057745	0.43847675	0.013169455
B FIIhi_AT3-OVA	B FIIhi	CD273	AT3-OVA	1.430677	0.016201	-0.0132045	0.43847675	-0.030114482
B FIIhi_AT3-OVA	B FIIhi	CD274	AT3-OVA	1.688	0.273524	-0.0210195	0.43847675	-0.047937547
B FIIhi_AT3-OVA	B FIIhi	CD275	AT3-OVA	1.461429	0.046953	0.0030775	0.43847675	0.007018616
B FIIhi_AT3-OVA	B FIIhi	CD276	AT3-OVA	1.433149	0.018673	-0.0093775	0.43847675	-0.021386539
B FIIhi_AT3-OVA	B FIIhi	CD278	AT3-OVA	1.169496	-0.24498	-0.0031595	0.43847675	-0.007205627
B FIIhi_AT3-OVA	B FIIhi	CD279	AT3-OVA	1.450803	0.036327	-0.0015605	0.43847675	-0.003558912
B FIIhi_AT3-OVA	B FIIhi	CD28	AT3-OVA	0.443792	-0.970684	0.0023505	0.43847675	0.005360603
B FIIhi_AT3-OVA	B FIIhi	CD29	AT3-OVA	1.48346	0.068984	-0.0027695	0.43847675	-0.006316184
B FIIhi_AT3-OVA	B FIIhi	CD3	AT3-OVA	1.421256	0.00678	-0.0012935	0.43847675	-0.002949985
B FIIhi_AT3-OVA	B FIIhi	CD30	AT3-OVA	1.440652	0.026176	-0.0018215	0.43847675	-0.004154154
B FIIhi_AT3-OVA	B FIIhi	CD300c/ d	AT3-OVA	1.414797	0.000321	-0.0010925	0.43847675	-0.00249158
B FIIhi_AT3-OVA	B FIIhi	CD300L G	AT3-OVA	1.466494	0.052018	0.0054825	0.43847675	0.012503514
B FIIhi_AT3-OVA	B FIIhi	CD301	AT3-OVA	1.427671	0.013195	-0.0003225	0.43847675	-0.000735501
B FIIhi_AT3-OVA	B FIIhi	CD301b	AT3-OVA	1.422921	0.008445	0.0006535	0.43847675	0.001490387
B FIIhi_AT3-OVA	B FIIhi	CD304	AT3-OVA	1.419572	0.005096	0.0041975	0.43847675	0.009572914
B FIIhi_AT3-OVA	B FIIhi	CD309	AT3-OVA	1.423601	0.009125	0.0015315	0.43847675	0.003492774
B FIIhi_AT3-OVA	B FIIhi	CD31	AT3-OVA	1.652506	0.23803	-0.0064705	0.43847675	-0.014756769
B FIIhi_AT3-OVA	B FIIhi	CD317	AT3-OVA	1.42349	0.009014	-0.0014175	0.43847675	-0.003232783
B FIIhi_AT3-OVA	B FIIhi	CD319	AT3-OVA	1.54134	0.126864	-0.0202465	0.43847675	-0.046174626
B FIIhi_AT3-OVA	B FIIhi	CD324	AT3-OVA	1.467386	0.05291	-0.0014615	0.43847675	-0.00333313
B FIIhi_AT3-OVA	B FIIhi	CD326	AT3-OVA	1.430283	0.015807	-0.0001065	0.43847675	-0.000242886
B FIIhi_AT3-OVA	B FIIhi	CD335	AT3-OVA	1.438806	0.02433	-0.0117355	0.43847675	-0.026764247
B FIIhi_AT3-OVA	B FIIhi	CD339	AT3-OVA	1.421752	0.007276	-0.0046675	0.43847675	-0.010644806
B FIIhi_AT3-OVA	B FIIhi	CD34 (v1)	AT3-OVA	1.410131	-0.004345	-0.0080395	0.43847675	-0.018335066
B FIIhi_AT3-OVA	B FIIhi	CD34 (v2)	AT3-OVA	1.444812	0.030336	-0.0083565	0.43847675	-0.019058023
B FIIhi_AT3-OVA	B FIIhi	CD351	AT3-OVA	1.441151	0.026675	0.0043895	0.43847675	0.010010793
B FIIhi_AT3-OVA	B FIIhi	CD355	AT3-OVA	1.414801	0.000325	-0.0010625	0.43847675	-0.002423162
B FIIhi_AT3-OVA	B FIIhi	CD357	AT3-OVA	0.199299	-1.215177	0.0011405	0.43847675	0.00260105
B FIIhi_AT3-OVA	B FIIhi	CD36	AT3-OVA	1.418695	0.004219	-0.0012235	0.43847675	-0.002790342
B FIIhi_AT3-OVA	B FIIhi	CD365	AT3-OVA	1.409743	-0.004733	-0.0048875	0.43847675	-0.011146543
B FIIhi_AT3-OVA	B FIIhi	CD366	AT3-OVA	1.431259	0.016783	0.0033285	0.43847675	0.007591052
B FIIhi_AT3-OVA	B FIIhi	CD369	AT3-OVA	1.446313	0.031837	-0.0033395	0.43847675	-0.007616139
B FIIhi_AT3-OVA	B FIIhi	CD37	AT3-OVA	1.529999	0.115523	0.0012215	0.43847675	0.002785781
B FIIhi_AT3-OVA	B FIIhi	CD370	AT3-OVA	1.427657	0.013181	0.0061075	0.43847675	0.013928903
B FIIhi_AT3-OVA	B FIIhi	CD371	AT3-OVA	1.439448	0.024972	0.0059005	0.43847675	0.013456814
B FIIhi_AT3-OVA	B FIIhi	CD38	AT3-OVA	2.910679	1.496203	0.0230975	0.43847675	0.052676681
B FIIhi_AT3-OVA	B FIIhi	CD39	AT3-OVA	1.494558	0.080082	0.0056825	0.43847675	0.012959638
B FIIhi_AT3-OVA	B FIIhi	CD3e	AT3-OVA	1.42897	0.014494	0.0001345	0.43847675	0.000306744
B FIIhi_AT3-OVA	B FIIhi	CD4	AT3-OVA	1.461109	0.046633	-0.0041905	0.43847675	-0.009556949
B FIIhi_AT3-OVA	B FIIhi	CD40	AT3-OVA	1.585243	0.170767	-0.0084895	0.43847675	-0.019361346
B FIIhi_AT3-OVA	B FIIhi	CD41	AT3-OVA	1.415129	0.000653	-0.0062565	0.43847675	-0.014268716
B FIIhi_AT3-OVA	B FIIhi	CD43	AT3-OVA	1.488494	0.074018	-0.0046875	0.43847675	-0.010690419
B FIIhi_AT3-OVA	B FIIhi	CD44	AT3-OVA	1.625865	0.211389	-0.0228255	0.43847675	-0.052056352
B FIIhi_AT3-OVA	B FIIhi	CD45	AT3-OVA	2.59983	1.185354	-0.0105095	0.43847675	-0.023968204
B FIIhi_AT3-OVA	B FIIhi	CD45.1	AT3-OVA	1.422201	0.007725	0.0008185	0.43847675	0.00186669
B FIIhi_AT3-OVA	B FIIhi	CD45.2	AT3-OVA	1.782049	0.367573	0.0017755	0.43847675	0.004049245
B FIIhi_AT3-OVA	B FIIhi	CD45R/ B220	AT3-OVA	2.773115	1.358639	0.0047865	0.43847675	0.0109162
B FIIhi_AT3-OVA	B FIIhi	CD45RB	AT3-OVA	3.52369	2.109214	0.0284685	0.43847675	0.064925905
B FIIhi_AT3-OVA	B FIIhi	CD47	AT3-OVA	1.614998	0.200522	-0.0139155	0.43847675	-0.031736004
B FIIhi_AT3-OVA	B FIIhi	CD48	AT3-OVA	2.353877	0.939401	-0.0095855	0.43847675	-0.021860908
B FIIhi_AT3-OVA	B FIIhi	CD49a	AT3-OVA	1.437927	0.023451	-0.0155945	0.43847675	-0.03556517
B FIIhi_AT3-OVA	B FIIhi	CD49b (v1)	AT3-OVA	1.413703	-0.000773	-0.0067675	0.43847675	-0.015434114
B FIIhi_AT3-OVA	B FIIhi	CD49b (v2)	AT3-OVA	1.413071	-0.001405	0.0018485	0.43847675	0.004215731
B FIIhi_AT3-OVA	B FIIhi	CD49d	AT3-OVA	1.632379	0.217903	-0.0677905	0.43847675	-0.154604549
B FIIhi_AT3-OVA	B FIIhi	CD49e	AT3-OVA	1.122241	-0.292235	0.0126685	0.43847675	0.028892068
B FIIhi_AT3-OVA	B FIIhi	CD5	AT3-OVA	1.424587	0.010111	0.0006015	0.43847675	0.001371795
B FIIhi_AT3-OVA	B FIIhi	CD51	AT3-OVA	1.423401	0.008925	-0.0047975	0.43847675	-0.010941287
B FIIhi_AT3-OVA	B FIIhi	CD54	AT3-OVA	1.691245	0.276769	0.0280375	0.43847675	0.063942957
B FIIhi_AT3-OVA	B FIIhi	CD55	AT3-OVA	2.007782	0.593306	0.0165425	0.43847675	0.0377272
B FIIhi_AT3-OVA	B FIIhi	CD59a	AT3-OVA	1.412661	-0.001815	-0.0086635	0.43847675	-0.019758174
B FIIhi_AT3-OVA	B FIIhi	CD6	AT3-OVA	1.437022	0.022546	-0.0003265	0.43847675	-0.000744623
B FIIhi_AT3-OVA	B FIIhi	CD61	AT3-OVA	1.450509	0.036033	0.0062825	0.43847675	0.014328012
B FIIhi_AT3-OVA	B FIIhi	CD62L	AT3-OVA	1.440867	0.026391	-0.0052335	0.43847675	-0.011935639
B FIIhi_AT3-OVA	B FIIhi	CD63	AT3-OVA	1.433678	0.019202	-0.0085265	0.43847675	-0.019445729
B FIIhi_AT3-OVA	B FIIhi	CD64	AT3-OVA	1.438178	0.023702	-0.0084535	0.43847675	-0.019279243
B FIIhi_AT3-OVA	B FIIhi	CD66a	AT3-OVA	1.708502	0.294026	-0.0545525	0.43847675	-0.124413666
B FIIhi_AT3-OVA	B FIIhi	CD69	AT3-OVA	1.429514	0.015038	0.0004895	0.43847675	0.001116365
B FIIhi_AT3-OVA	B FIIhi	CD70	AT3-OVA	1.433241	0.018765	0.0021615	0.43847675	0.004929566
B FIIhi_AT3-OVA	B FIIhi	CD71	AT3-OVA	1.561815	0.147339	-0.0093395	0.43847675	-0.021299875
B FIIhi_AT3-OVA	B FIIhi	CD73	AT3-OVA	1.416695	0.002219	-0.0077065	0.43847675	-0.017575618
B FIIhi_AT3-OVA	B FIIhi	CD79b	AT3-OVA	1.670472	0.255996	0.0020315	0.43847675	0.004633085
B FIIhi_AT3-OVA	B FIIhi	CD80	AT3-OVA	1.411708	-0.002768	0.0020295	0.43847675	0.004628524
B FIIhi_AT3-OVA	B FIIhi	CD81	AT3-OVA	1.575076	0.1606	0.0192755	0.43847675	0.043960142
B FIIhi_AT3-OVA	B FIIhi	CD83	AT3-OVA	1.41773	0.003254	-0.0007825	0.43847675	-0.001784587
B FIIhi_AT3-OVA	B FIIhi	CD84	AT3-OVA	1.521416	0.10694	0.0027175	0.43847675	0.006197592
B FIIhi_AT3-OVA	B FIIhi	CD85k	AT3-OVA	1.422702	0.008226	-0.0063835	0.43847675	-0.014558355
B FIIhi_AT3-OVA	B FIIhi	CD86	AT3-OVA	1.46853	0.054054	-0.0048175	0.43847675	-0.0109869
B FIIhi_AT3-OVA	B FIIhi	CD88	AT3-OVA	1.431042	0.016566	0.0004355	0.43847675	0.000993211
B FIIhi_AT3-OVA	B FIIhi	CD8a	AT3-OVA	1.416488	0.002012	-0.0076845	0.43847675	-0.017525445
B FIIhi_AT3-OVA	B FIIhi	CD8b	AT3-OVA	1.435974	0.021498	0.0007905	0.43847675	0.001802832
B FIIhi_AT3-OVA	B FIIhi	CD9	AT3-OVA	1.460892	0.046416	-0.0021155	0.43847675	-0.004824657
B FIIhi_AT3-OVA	B FIIhi	CD90.1	AT3-OVA	1.413665	-0.000811	-0.0017665	0.43847675	-0.00402872
B FIIhi_AT3-OVA	B FIIhi	CD90.2	AT3-OVA	1.435666	0.02119	-0.0071155	0.43847675	-0.01622777
B FIIhi_AT3-OVA	B FIIhi	CD93	AT3-OVA	1.424553	0.010077	-0.0015395	0.43847675	-0.003511019
B FIIhi_AT3-OVA	B FIIhi	CD94	AT3-OVA	1.419984	0.005508	-0.0004905	0.43847675	-0.001118645
B FIIhi_AT3-OVA	B FIIhi	CD96	AT3-OVA	1.429905	0.015429	-0.0036145	0.43847675	-0.008243311
B FIIhi_AT3-OVA	B FIIhi	CD98	AT3-OVA	1.496289	0.081813	-0.0135455	0.43847675	-0.030892174
B FIIhi_AT3-OVA	B FIIhi	CX3CR1	AT3-OVA	1.408598	-0.005878	2.55E-05	0.43847675	5.82E-05
B FIIhi_AT3-OVA	B FIIhi	DcTRAIL -R1	AT3-OVA	1.411583	-0.002893	-0.0079215	0.43847675	-0.018065952
B FIIhi_AT3-OVA	B FIIhi	DLL1	AT3-OVA	1.421215	0.006739	-0.0011025	0.43847675	-0.002514386
B FIIhi_AT3-OVA	B FIIhi	DLL4	AT3-OVA	1.415158	0.000682	-0.0031005	0.43847675	-0.00707107
B FIIhi_AT3-OVA	B FIIhi	DR3	AT3-OVA	1.417411	0.002935	0.0032865	0.43847675	0.007495266
B FIIhi_AT3-OVA	B FIIhi	ESAM	AT3-OVA	0.783166	-0.63131	0.0492745	0.43847675	0.11237654
B FIIhi_AT3-OVA	B FIIhi	F4/80	AT3-OVA	1.424226	0.00975	-0.0031575	0.43847675	-0.007201066
B FIIhi_AT3-OVA	B FIIhi	Fce Ria	AT3-OVA	1.419225	0.004749	0.0012105	0.43847675	0.002760694
B FIIhi_AT3-OVA	B FIIhi	FR4	AT3-OVA	1.405981	-0.008495	7.15E-05	0.43847675	0.000163065
B FIIhi_AT3-OVA	B FIIhi	Galectin -9	AT3-OVA	1.489588	0.075112	-0.0061655	0.43847675	-0.014061179
B FIIhi_AT3-OVA	B FIIhi	GARP	AT3-OVA	1.41301	-0.001466	0.0062565	0.43847675	0.014268716
B FIIhi_AT3-OVA	B FIIhi	GITR Ligand	AT3-OVA	1.435017	0.020541	-0.0116375	0.43847675	-0.026540746
B FIIhi_AT3-OVA	B FIIhi	GL7	AT3-OVA	1.467991	0.053515	-0.0117005	0.43847675	-0.026684425
B FIIhi_AT3-OVA	B FIIhi	H-2	AT3-OVA	2.912325	1.497849	-0.0358535	0.43847675	-0.081768304
B FIIhi_AT3-OVA	B FIIhi	HVEM	AT3-OVA	1.489758	0.075282	-0.0006995	0.43847675	-0.001595296
B FIIhi_AT3-OVA	B FIIhi	I-A/I-E	AT3-OVA	3.433979	2.019503	0.0234585	0.43847675	0.053499986
B FIIhi_AT3-OVA	B FIIhi	IFN-g R b chain	AT3-OVA	1.425583	0.011107	-0.0045235	0.43847675	-0.010316396
B FIIhi_AT3-OVA	B FIIhi	IFNAR-1	AT3-OVA	1.419258	0.004782	-0.0030515	0.43847675	-0.00695932
B FIIhi_AT3-OVA	B FIIhi	Ig light chain k	AT3-OVA	3.600851	2.186375	0.0381975	0.43847675	0.087114083
B FIIhi_AT3-OVA	B FIIhi	IgD	AT3-OVA	3.123564	1.709088	0.1132265	0.43847675	0.258226919
B FIIhi_AT3-OVA	B FIIhi	IgM	AT3-OVA	1.567607	0.153131	-0.0081535	0.43847675	-0.018595057
B FIIhi_AT3-OVA	B FIIhi	IL-21R	AT3-OVA	1.45145	0.036974	0.0091565	0.43847675	0.020882521
B FIIhi_AT3-OVA	B FIIhi	IL-23R	AT3-OVA	1.446897	0.032421	0.0041625	0.43847675	0.009493092
B FIIhi_AT3-OVA	B FIIhi	IL-33Ra	AT3-OVA	1.435868	0.021392	-0.0117425	0.43847675	-0.026780211
B FIIhi_AT3-OVA	B FIIhi	Integrin b7	AT3-OVA	1.513537	0.099061	-0.0075185	0.43847675	-0.017146861
B FIIhi_AT3-OVA	B FIIhi	Jagged 2	AT3-OVA	1.426848	0.012372	0.0032095	0.43847675	0.007319658
B FIIhi_AT3-OVA	B FIIhi	JAML	AT3-OVA	1.424951	0.010475	0.0005635	0.43847675	0.001285131
B FIIhi_AT3-OVA	B FIIhi	KLRG1	AT3-OVA	1.404844	-0.009632	-0.0046885	0.43847675	-0.010692699
B FIIhi_AT3-OVA	B FIIhi	LAP	AT3-OVA	1.420226	0.00575	-0.0061885	0.43847675	-0.014113633
B FIIhi_AT3-OVA	B FIIhi	LPAM-1	AT3-OVA	1.467642	0.053166	-0.0113135	0.43847675	-0.025801824
B FIIhi_AT3-OVA	B FIIhi	LTbR	AT3-OVA	1.432496	0.01802	-0.0003235	0.43847675	-0.000737781
B FIIhi_AT3-OVA	B FIIhi	Ly- 6G/Ly- 6C	AT3-OVA	1.408652	-0.005824	-0.0033665	0.43847675	-0.007677716
B FIIhi_AT3-OVA	B FIIhi	Ly-49 C/F/I/H	AT3-OVA	1.430297	0.015821	-0.0078505	0.43847675	-0.017904028
B FIIhi_AT3-OVA	B FIIhi	Ly-49A	AT3-OVA	1.404513	-0.009963	-0.0063345	0.43847675	-0.014446604
B FIIhi_AT3-OVA	B FIIhi	Ly-51	AT3-OVA	1.428516	0.01404	-0.0026955	0.43847675	-0.006147418
B FIIhi_AT3-OVA	B FIIhi	Ly-6A/E	AT3-OVA	1.731697	0.317221	0.1696825	0.43847675	0.38698175
B FIIhi_AT3-OVA	B FIIhi	Ly-6C	AT3-OVA	1.584324	0.169848	-0.0049595	0.43847675	-0.011310748
B FIIhi_AT3-OVA	B FIIhi	Ly-6D	AT3-OVA	3.069246	1.65477	-0.1341775	0.43847675	-0.306008243
B FIIhi_AT3-OVA	B FIIhi	Ly-6G	AT3-OVA	1.412464	-0.002012	0.0014365	0.43847675	0.003276114
B FIIhi_AT3-OVA	B FIIhi	Ly108	AT3-OVA	1.772678	0.358202	-0.0033235	0.43847675	-0.007579649
B FIIhi_AT3-OVA	B FIIhi	Ly49D	AT3-OVA	1.411743	-0.002733	-0.0104525	0.43847675	-0.023838208
B FIIhi_AT3-OVA	B FIIhi	Ly49H	AT3-OVA	1.408426	-0.00605	-0.0052425	0.43847675	-0.011956164
B FIIhi_AT3-OVA	B FIIhi	Ly6K	AT3-OVA	1.459904	0.045428	-0.0016435	0.43847675	-0.003748203
B FIIhi_AT3-OVA	B FIIhi	Mac-2	AT3-OVA	1.460076	0.0456	0.0010365	0.43847675	0.002363865
B FIIhi_AT3-OVA	B FIIhi	Mac-3	AT3-OVA	1.419777	0.005301	0.0011495	0.43847675	0.002621576
B FIIhi_AT3-OVA	B FIIhi	Mad CAM-1	AT3-OVA	1.425276	0.0108	-0.0070735	0.43847675	-0.016131984
B FIIhi_AT3-OVA	B FIIhi	MAIR-IV	AT3-OVA	1.415372	0.000896	-0.0084925	0.43847675	-0.019368188
B FIIhi_AT3-OVA	B FIIhi	MAIR-V	AT3-OVA	1.409632	-0.004844	0.0042955	0.43847675	0.009796415
B FIIhi_AT3-OVA	B FIIhi	MD-1	AT3-OVA	1.527154	0.112678	-0.0089135	0.43847675	-0.02032833
B FIIhi_AT3-OVA	B FIIhi	MERTK (Mer)	AT3-OVA	1.431972	0.017496	-0.0060625	0.43847675	-0.013826275
B FIIhi_AT3-OVA	B FIIhi	Mouse IgG1, k Isotype Ctrl	AT3-OVA	1.434925	0.020449	0.0046495	0.43847675	0.010603755
B FIIhi_AT3-OVA	B FIIhi	Mouse IgG2a, k Isotype Ctrl	AT3-OVA	1.4128	-0.001676	-0.0033575	0.43847675	-0.00765719
B FIIhi_AT3-OVA	B FIIhi	Mouse IgG2b, k Isotype Ctrl	AT3-OVA	1.434462	0.019986	-0.0007025	0.43847675	-0.001602137
B FIIhi_AT3-OVA	B FIIhi	Mouse IgM, k Isotype Ctrl	AT3-OVA	1.419085	0.004609	-0.0012545	0.43847675	-0.002861041
B FIIhi_AT3-OVA	B FIIhi	NK-1.1	AT3-OVA	1.40993	-0.004546	-0.0073855	0.43847675	-0.016843538
B FIIhi_AT3-OVA	B FIIhi	NKG2D	AT3-OVA	1.424688	0.010212	0.0039715	0.43847675	0.009057493
B FIIhi_AT3-OVA	B FIIhi	Notch 1	AT3-OVA	1.41762	0.003144	0.0016645	0.43847675	0.003796096
B FIIhi_AT3-OVA	B FIIhi	Notch 2	AT3-OVA	1.427436	0.01296	-0.0010075	0.43847675	-0.002297727
B FIIhi_AT3-OVA	B FIIhi	Notch 3	AT3-OVA	1.414774	0.000298	-0.0089735	0.43847675	-0.020465167
B FIIhi_AT3-OVA	B FIIhi	Notch 4	AT3-OVA	1.423446	0.00897	-0.0030335	0.43847675	-0.006918269
B FIIhi_AT3-OVA	B FIIhi	PD-1H	AT3-OVA	1.453705	0.039229	-0.0059025	0.43847675	-0.013461375
B FIIhi_AT3-OVA	B FIIhi	PDC- TREM	AT3-OVA	1.449009	0.034533	-0.0026585	0.43847675	-0.006063035
B FIIhi_AT3-OVA	B FIIhi	PIR-A/B	AT3-OVA	1.443386	0.02891	-0.0062725	0.43847675	-0.014305205
B FIIhi_AT3-OVA	B FIIhi	Plexin B2	AT3-OVA	1.447553	0.033077	0.0004675	0.43847675	0.001066191
B FIIhi_AT3-OVA	B FIIhi	Podopla nin	AT3-OVA	1.42744	0.012964	0.0004985	0.43847675	0.00113689
B FIIhi_AT3-OVA	B FIIhi	RAE-1g	AT3-OVA	1.411247	-0.003229	-0.0082795	0.43847675	-0.018882415
B FIIhi_AT3-OVA	B FIIhi	Rat IgG1, k Isotype Ctrl	AT3-OVA	1.417284	0.002808	-0.0073595	0.43847675	-0.016784242
B FIIhi_AT3-OVA	B FIIhi	Rat IgG2a, k Isotype Ctrl	AT3-OVA	1.412897	-0.001579	-0.0092525	0.43847675	-0.021101461
B FIIhi_AT3-OVA	B FIIhi	Rat IgG2b, k Isotype Ctrl	AT3-OVA	1.420755	0.006279	0.0068235	0.43847675	0.015561829
B FIIhi_AT3-OVA	B FIIhi	Rat IgG2c,k Isotype Ctrl	AT3-OVA	1.411932	-0.002544	-0.0044595	0.43847675	-0.010170437
B FIIhi_AT3-OVA	B FIIhi	Rat IgM, k Isotype Ctrl	AT3-OVA	1.420867	0.006391	-0.0011555	0.43847675	-0.002635259
B FIIhi_AT3-OVA	B FIIhi	Siglec H	AT3-OVA	1.426014	0.011538	0.0055805	0.43847675	0.012727015
B FIIhi_AT3-OVA	B FIIhi	SSEA-1	AT3-OVA	1.407543	-0.006933	-0.0047915	0.43847675	-0.010927603
B FIIhi_AT3-OVA	B FIIhi	Syrian Hamster IgG Isotype Ctrl	AT3-OVA	1.415955	0.001479	-0.0045435	0.43847675	-0.010362009
B FIIhi_AT3-OVA	B FIIhi	TCR b chain	AT3-OVA	1.422344	0.007868	-1.75E-05	0.43847675	-3.99E-05
B FIIhi_AT3-OVA	B FIIhi	TCR g/d	AT3-OVA	1.417119	0.002643	-0.0001085	0.43847675	-0.000247448
B FIIhi_AT3-OVA	B FIIhi	TCR Vg1.1 + Vg1.2	AT3-OVA	1.420646	0.00617	-0.0027875	0.43847675	-0.006357236
B FIIhi_AT3-OVA	B FIIhi	TER-119	AT3-OVA	1.403985	-0.010491	-0.0056975	0.43847675	-0.012993847
B FIIhi_AT3-OVA	B FIIhi	TIGIT	AT3-OVA	1.43881	0.024334	-0.0007775	0.43847675	-0.001773184
B FIIhi_AT3-OVA	B FIIhi	Tim-2	AT3-OVA	1.414002	-0.000474	-0.0078595	0.43847675	-0.017924554
B FIIhi_AT3-OVA	B FIIhi	Tim-4	AT3-OVA	1.429364	0.014888	-0.0036835	0.43847675	-0.008400673
B FIIhi_AT3-OVA	B FIIhi	TLR4 (CD284) /MD2 Complex	AT3-OVA	1.42165	0.007174	-0.0120555	0.43847675	-0.027494046
B FIIhi_AT3-OVA	B FIIhi	TLT-2	AT3-OVA	1.411063	-0.003413	-0.0083025	0.43847675	-0.018934869
B FIIhi_AT3-OVA	B FIIhi	Trem- like 4	AT3-OVA	1.42079	0.006314	-0.0129665	0.43847675	-0.029571693
B FIIhi_AT3-OVA	B FIIhi	VISTA	AT3-OVA	1.438497	0.024021	-0.0042075	0.43847675	-0.00959572
B FIIhi_AT3-OVA	B FIIhi	XCR1	AT3-OVA	1.424627	0.010151	0.0009325	0.43847675	0.002126681
B FIIhi_B16-F10	B FIIhi	33D1	B16-F10	1.417044	0.00969625	-0.00409125	0.43847675	-0.009330597
B FIIhi_B16-F10	B FIIhi	4-1BB Ligand	B16-F10	1.418908	0.01156025	0.00538175	0.43847675	0.012273741
B FIIhi_B16-F10	B FIIhi	Armenian Hamster IgG Isotype Ctrl	B16-F10	1.435697	0.02834925	0.00057675	0.43847675	0.001315349
B FIIhi_B16-F10	B FIIhi	B7-H4	B16-F10	1.410875	0.00352725	-0.00594925	0.43847675	-0.013567994
B FIIhi_B16-F10	B FIIhi	CD100	B16-F10	1.826686	0.41933825	0.02496475	0.43847675	0.056935174
B FIIhi_B16-F10	B FIIhi	CD103	B16-F10	1.411182	0.00383425	-0.00993825	0.43847675	-0.022665398
B FIIhi_B16-F10	B FIIhi	CD104	B16-F10	1.406454	-0.00089375	-0.00195925	0.43847675	-0.00446831
B FIIhi_B16-F10	B FIIhi	CD105	B16-F10	1.416582	0.00923425	-0.00363325	0.43847675	-0.008286072
B FIIhi_B16-F10	B FIIhi	CD106	B16-F10	1.429848	0.02250025	-0.00151725	0.43847675	-0.003460275
B FIIhi_B16-F10	B FIIhi	CD107a	B16-F10	1.446467	0.03911925	-0.00588125	0.43847675	-0.013412912
B FIIhi_B16-F10	B FIIhi	CD115	B16-F10	1.413593	0.00624525	0.00553075	0.43847675	0.012613554
B FIIhi_B16-F10	B FIIhi	CD117	B16-F10	1.405307	-0.00204075	-0.00176525	0.43847675	-0.004025869
B FIIhi_B16-F10	B FIIhi	CD11a	B16-F10	1.937265	0.52991725	-0.01524125	0.43847675	-0.03475954
B FIIhi_B16-F10	B FIIhi	CD11b	B16-F10	1.418176	0.01082825	-0.00257625	0.43847675	-0.005875454
B FIIhi_B16-F10	B FIIhi	CD11c	B16-F10	1.405883	-0.00146475	-0.00354725	0.43847675	-0.008089939
B FIIhi_B16-F10	B FIIhi	CD120a	B16-F10	1.430302	0.02295425	-0.00843825	0.43847675	-0.019244464
B FIIhi_B16-F10	B FIIhi	CD120b	B16-F10	1.414622	0.00727425	0.00428175	0.43847675	0.009765056
B FIIhi_B16-F10	B FIIhi	CD121a	B16-F10	1.432001	0.02465325	0.00331575	0.43847675	0.007561974
B FIIhi_B16-F10	B FIIhi	CD122	B16-F10	1.403575	-0.00377275	-0.00065025	0.43847675	-0.001482975
B FIIhi_B16-F10	B FIIhi	CD123	B16-F10	1.452751	0.04540325	0.00462175	0.43847675	0.010540468
B FIIhi_B16-F10	B FIIhi	CD124	B16-F10	1.450808	0.04346025	-0.00504525	0.43847675	-0.011506311
B FIIhi_B16-F10	B FIIhi	CD126	B16-F10	1.410765	0.00341725	-0.00086325	0.43847675	-0.001968747
B FIIhi_B16-F10	B FIIhi	CD127	B16-F10	1.420981	0.01363325	0.00328675	0.43847675	0.007495836
B FIIhi_B16-F10	B FIIhi	CD130	B16-F10	1.417689	0.01034125	0.00108175	0.43847675	0.002467064
B FIIhi_B16-F10	B FIIhi	CD132	B16-F10	1.440111	0.03276325	0.00030675	0.43847675	0.000699581
B FIIhi_B16-F10	B FIIhi	CD133	B16-F10	1.420205	0.01285725	-0.00111625	0.43847675	-0.002545745
B FIIhi_B16-F10	B FIIhi	CD134	B16-F10	1.435584	0.02823625	-0.00332025	0.43847675	-0.007572237
B FIIhi_B16-F10	B FIIhi	CD135	B16-F10	1.44627	0.03892225	0.00560475	0.43847675	0.01278232
B FIIhi_B16-F10	B FIIhi	CD137	B16-F10	1.417832	0.01048425	-0.00110025	0.43847675	-0.002509255
B FIIhi_B16-F10	B FIIhi	CD138	B16-F10	1.422364	0.01501625	-0.01012425	0.43847675	-0.023089594
B FIIhi_B16-F10	B FIIhi	CD14	B16-F10	1.426858	0.01951025	-0.00327725	0.43847675	-0.007474171
B FIIhi_B16-F10	B FIIhi	CD140a	B16-F10	1.409245	0.00189725	0.00154075	0.43847675	0.003513869
B FIIhi_B16-F10	B FIIhi	CD140b	B16-F10	1.406416	-0.00093175	0.00317875	0.43847675	0.007249529
B FIIhi_B16-F10	B FIIhi	CD144	B16-F10	1.429773	0.02242525	-0.02211025	0.43847675	-0.050425137
B FIIhi_B16-F10	B FIIhi	CD146	B16-F10	1.411893	0.00454525	7.07E-05	0.43847675	0.000161354
B FIIhi_B16-F10	B FIIhi	CD147	B16-F10	1.415611	0.00826325	-0.00686725	0.43847675	-0.015661606
B FIIhi_B16-F10	B FIIhi	CD150	B16-F10	1.609494	0.20214625	-0.01167025	0.43847675	-0.026615436
B FIIhi_B16-F10	B FIIhi	CD152	B16-F10	1.412482	0.00513425	-0.00581225	0.43847675	-0.013255549
B FIIhi_B16-F10	B FIIhi	CD153	B16-F10	1.420369	0.01302125	0.00199975	0.43847675	0.004560675
B FIIhi_B16-F10	B FIIhi	CD154	B16-F10	1.413529	0.00618125	0.00217375	0.43847675	0.004957503
B FIIhi_B16-F10	B FIIhi	CD155	B16-F10	1.417175	0.00982725	-0.00757625	0.43847675	-0.017278567
B FIIhi_B16-F10	B FIIhi	CD157	B16-F10	1.443213	0.03586525	0.00195475	0.43847675	0.004458047
B FIIhi_B16-F10	B FIIhi	CD159a	B16-F10	1.424773	0.01742525	0.00192975	0.43847675	0.004401032
B FIIhi_B16-F10	B FIIhi	CD16.2	B16-F10	1.416489	0.00914125	-0.00361825	0.43847675	-0.008251863
B FIIhi_B16-F10	B FIIhi	CD16/3 2	B16-F10	1.427526	0.02017825	-0.01207925	0.43847675	-0.027548211
B FIIhi_B16-F10	B FIIhi	CD160	B16-F10	1.371204	-0.03614375	-0.00130625	0.43847675	-0.002979063
B FIIhi_B16-F10	B FIIhi	CD169	B16-F10	1.428556	0.02120825	-0.00178825	0.43847675	-0.004078323
B FIIhi_B16-F10	B FIIhi	CD172a	B16-F10	1.427127	0.01977925	0.00221675	0.43847675	0.00505557
B FIIhi_B16-F10	B FIIhi	CD178	B16-F10	1.41446	0.00711225	0.00250475	0.43847675	0.00571239
B FIIhi_B16-F10	B FIIhi	CD179a (VpreB)	B16-F10	1.409676	0.00232825	0.00726775	0.43847675	0.016574995
B FIIhi_B16-F10	B FIIhi	CD18	B16-F10	1.499641	0.09229325	-0.00198625	0.43847675	-0.004529887
B FIIhi_B16-F10	B FIIhi	CD180	B16-F10	2.108454	0.70110625	-0.00148225	0.43847675	-0.003380453
B FIIhi_B16-F10	B FIIhi	CD182	B16-F10	1.433611	0.02626325	-0.00287725	0.43847675	-0.006561921
B FIIhi_B16-F10	B FIIhi	CD183	B16-F10	1.406515	-0.00083275	-0.00150425	0.43847675	-0.003430627
B FIIhi_B16-F10	B FIIhi	CD184	B16-F10	1.468203	0.06085525	0.00239575	0.43847675	0.005463802
B FIIhi_B16-F10	B FIIhi	CD185	B16-F10	1.859746	0.45239825	0.02404675	0.43847675	0.054841562
B FIIhi_B16-F10	B FIIhi	CD186 (CXCR6)	B16-F10	1.420468	0.01312025	0.00262275	0.43847675	0.005981503
B FIIhi_B16-F10	B FIIhi	CD19	B16-F10	2.428779	1.02143125	0.01798875	0.43847675	0.04102555
B FIIhi_B16-F10	B FIIhi	CD193	B16-F10	1.426303	0.01895525	0.00077175	0.43847675	0.001760071
B FIIhi_B16-F10	B FIIhi	CD194	B16-F10	1.426862	0.01951425	-0.01006125	0.43847675	-0.022945914
B FIIhi_B16-F10	B FIIhi	CD195	B16-F10	1.436511	0.02916325	-0.00215525	0.43847675	-0.004915312
B FIIhi_B16-F10	B FIIhi	CD196	B16-F10	1.456511	0.04916325	0.00148275	0.43847675	0.003381593
B FIIhi_B16-F10	B FIIhi	CD197	B16-F10	1.528137	0.12078925	-0.00688825	0.43847675	-0.015709499
B FIIhi_B16-F10	B FIIhi	CD198	B16-F10	1.428109	0.02076125	-0.00063625	0.43847675	-0.001451046
B FIIhi_B16-F10	B FIIhi	CD199	B16-F10	1.262552	-0.14479575	-0.01327525	0.43847675	-0.030275836
B FIIhi_B16-F10	B FIIhi	CD1d	B16-F10	1.612358	0.20501025	-0.01096225	0.43847675	-0.025000755
B FIIhi_B16-F10	B FIIhi	CD2	B16-F10	1.979823	0.57247525	-0.01858025	0.43847675	-0.042374539
B FIIhi_B16-F10	B FIIhi	CD20	B16-F10	1.688813	0.28146525	-0.01723825	0.43847675	-0.039313943
B FIIhi_B16-F10	B FIIhi	CD200	B16-F10	1.676666	0.26931825	-0.01873925	0.43847675	-0.042737158
B FIIhi_B16-F10	B FIIhi	CD200R	B16-F10	1.430743	0.02339525	-0.00030525	0.43847675	-0.00069616
B FIIhi_B16-F10	B FIIhi	CD200R 3	B16-F10	1.417646	0.01029825	-0.00417425	0.43847675	-0.009519889
B FIIhi_B16-F10	B FIIhi	CD202b	B16-F10	1.412178	0.00483025	-0.00099825	0.43847675	-0.002276632
B FIIhi_B16-F10	B FIIhi	CD205	B16-F10	1.436448	0.02910025	-0.00440325	0.43847675	-0.010042152
B FIIhi_B16-F10	B FIIhi	CD207	B16-F10	1.406817	-0.00053075	0.00822875	0.43847675	0.018766673
B FIIhi_B16-F10	B FIIhi	CD21,CD35	B16-F10	2.010876	0.60352825	0.02044775	0.43847675	0.046633601
B FIIhi_B16-F10	B FIIhi	CD210	B16-F10	1.4306	0.02325225	0.00066975	0.43847675	0.001527447
B FIIhi_B16-F10	B FIIhi	CD22	B16-F10	2.345612	0.93826425	0.01803375	0.43847675	0.041128178
B FIIhi_B16-F10	B FIIhi	CD223	B16-F10	1.410742	0.00339425	-0.00316825	0.43847675	-0.007225583
B FIIhi_B16-F10	B FIIhi	CD226	B16-F10	1.4162	0.00885225	-0.00641025	0.43847675	-0.014619361
B FIIhi_B16-F10	B FIIhi	CD229 (Ly-9)	B16-F10	1.658125	0.25077725	-0.01657725	0.43847675	-0.037806452
B FIIhi_B16-F10	B FIIhi	CD23	B16-F10	2.12526	0.71791225	0.00536375	0.43847675	0.01223269
B FIIhi_B16-F10	B FIIhi	CD24	B16-F10	3.247229	1.83988125	-0.01447925	0.43847675	-0.033021705
B FIIhi_B16-F10	B FIIhi	CD25	B16-F10	1.418053	0.01070525	0.00973575	0.43847675	0.022203572
B FIIhi_B16-F10	B FIIhi	CD252	B16-F10	1.417006	0.00965825	-0.00085125	0.43847675	-0.00194138
B FIIhi_B16-F10	B FIIhi	CD253	B16-F10	1.403101	-0.00424675	-0.00245125	0.43847675	-0.005590376
B FIIhi_B16-F10	B FIIhi	CD254	B16-F10	1.420012	0.01266425	0.00305475	0.43847675	0.006966732
B FIIhi_B16-F10	B FIIhi	CD255	B16-F10	1.423607	0.01625925	-0.00454225	0.43847675	-0.010359158
B FIIhi_B16-F10	B FIIhi	CD262	B16-F10	1.404256	-0.00309175	-0.00245125	0.43847675	-0.005590376
B FIIhi_B16-F10	B FIIhi	CD265	B16-F10	1.04883	-0.35851775	-0.00346525	0.43847675	-0.007902928
B FIIhi_B16-F10	B FIIhi	CD267	B16-F10	1.488258	0.08091025	0.00371075	0.43847675	0.00846282
B FIIhi_B16-F10	B FIIhi	CD268	B16-F10	1.459145	0.05179725	-0.00883325	0.43847675	-0.02014531
B FIIhi_B16-F10	B FIIhi	CD27	B16-F10	1.412104	0.00475625	0.00151675	0.43847675	0.003459134
B FIIhi_B16-F10	B FIIhi	CD272	B16-F10	1.572553	0.16520525	-0.00612525	0.43847675	-0.013969384
B FIIhi_B16-F10	B FIIhi	CD273	B16-F10	1.431839	0.02449125	-0.00491425	0.43847675	-0.01120755
B FIIhi_B16-F10	B FIIhi	CD274	B16-F10	1.702618	0.29527025	0.00072675	0.43847675	0.001657442
B FIIhi_B16-F10	B FIIhi	CD275	B16-F10	1.45709	0.04974225	0.00586675	0.43847675	0.013379843
B FIIhi_B16-F10	B FIIhi	CD276	B16-F10	1.429876	0.02252825	-0.00552225	0.43847675	-0.012594168
B FIIhi_B16-F10	B FIIhi	CD278	B16-F10	1.169938	-0.23740975	0.00441075	0.43847675	0.010059256
B FIIhi_B16-F10	B FIIhi	CD279	B16-F10	1.441565	0.03421725	-0.00367025	0.43847675	-0.008370455
B FIIhi_B16-F10	B FIIhi	CD28	B16-F10	0.438551	-0.96879675	0.00423775	0.43847675	0.009664709
B FIIhi_B16-F10	B FIIhi	CD29	B16-F10	1.482223	0.07487525	0.00312175	0.43847675	0.007119534
B FIIhi_B16-F10	B FIIhi	CD3	B16-F10	1.415158	0.00781025	-0.00026325	0.43847675	-0.000600374
B FIIhi_B16-F10	B FIIhi	CD30	B16-F10	1.428999	0.02165125	-0.00634625	0.43847675	-0.014473401
B FIIhi_B16-F10	B FIIhi	CD300c/ d	B16-F10	1.41233	0.00498225	0.00356875	0.43847675	0.008138972
B FIIhi_B16-F10	B FIIhi	CD300L G	B16-F10	1.456851	0.04950325	0.00296775	0.43847675	0.006768318
B FIIhi_B16-F10	B FIIhi	CD301	B16-F10	1.418758	0.01141025	-0.00210725	0.43847675	-0.004805842
B FIIhi_B16-F10	B FIIhi	CD301b	B16-F10	1.41139	0.00404225	-0.00374925	0.43847675	-0.008550624
B FIIhi_B16-F10	B FIIhi	CD304	B16-F10	1.414429	0.00708125	0.00618275	0.43847675	0.01410052
B FIIhi_B16-F10	B FIIhi	CD309	B16-F10	1.415075	0.00772725	0.00013375	0.43847675	0.000305033
B FIIhi_B16-F10	B FIIhi	CD31	B16-F10	1.64009	0.23274225	-0.01175825	0.43847675	-0.026816131
B FIIhi_B16-F10	B FIIhi	CD317	B16-F10	1.417256	0.00990825	-0.00052325	0.43847675	-0.001193336
B FIIhi_B16-F10	B FIIhi	CD319	B16-F10	1.540426	0.13307825	-0.01403225	0.43847675	-0.032002267
B FIIhi_B16-F10	B FIIhi	CD324	B16-F10	1.464387	0.05703925	0.00266775	0.43847675	0.006084131
B FIIhi_B16-F10	B FIIhi	CD326	B16-F10	1.420781	0.01343325	-0.00248025	0.43847675	-0.005656514
B FIIhi_B16-F10	B FIIhi	CD335	B16-F10	1.431517	0.02416925	-0.01189625	0.43847675	-0.027130857
B FIIhi_B16-F10	B FIIhi	CD339	B16-F10	1.41945	0.01210225	0.00015875	0.43847675	0.000362049
B FIIhi_B16-F10	B FIIhi	CD34 (v1)	B16-F10	1.410936	0.00358825	-0.00010625	0.43847675	-0.000242316
B FIIhi_B16-F10	B FIIhi	CD34 (v2)	B16-F10	1.444525	0.03717725	-0.00151525	0.43847675	-0.003455713
B FIIhi_B16-F10	B FIIhi	CD351	B16-F10	1.433722	0.02637425	0.00408875	0.43847675	0.009324896
B FIIhi_B16-F10	B FIIhi	CD355	B16-F10	1.409281	0.00193325	0.00054575	0.43847675	0.00124465
B FIIhi_B16-F10	B FIIhi	CD357	B16-F10	0.194044	-1.21330375	0.00301375	0.43847675	0.006873226
B FIIhi_B16-F10	B FIIhi	CD36	B16-F10	1.411051	0.00370325	-0.00173925	0.43847675	-0.003966573
B FIIhi_B16-F10	B FIIhi	CD365	B16-F10	1.397993	-0.00935475	-0.00950925	0.43847675	-0.021687011
B FIIhi_B16-F10	B FIIhi	CD366	B16-F10	1.42517	0.01782225	0.00436775	0.43847675	0.00996119
B FIIhi_B16-F10	B FIIhi	CD369	B16-F10	1.446051	0.03870325	0.00352675	0.43847675	0.008043186
B FIIhi_B16-F10	B FIIhi	CD37	B16-F10	1.514376	0.10702825	-0.00727325	0.43847675	-0.016587539
B FIIhi_B16-F10	B FIIhi	CD370	B16-F10	1.416413	0.00906525	0.00199175	0.43847675	0.00454243
B FIIhi_B16-F10	B FIIhi	CD371	B16-F10	1.426448	0.01910025	2.87E-05	0.43847675	6.56E-05
B FIIhi_B16-F10	B FIIhi	CD38	B16-F10	2.892656	1.48530825	0.01220275	0.43847675	0.027829868
B FIIhi_B16-F10	B FIIhi	CD39	B16-F10	1.481638	0.07429025	-0.00010925	0.43847675	-0.000249158
B FIIhi_B16-F10	B FIIhi	CD3e	B16-F10	1.426525	0.01917725	0.00481775	0.43847675	0.01098747
B FIIhi_B16-F10	B FIIhi	CD4	B16-F10	1.453436	0.04608825	-0.00473525	0.43847675	-0.010799318
B FIIhi_B16-F10	B FIIhi	CD40	B16-F10	1.573636	0.16628825	-0.01296825	0.43847675	-0.029575684
B FIIhi_B16-F10	B FIIhi	CD41	B16-F10	1.402238	-0.00510975	-0.01201925	0.43847675	-0.027411374
B FIIhi_B16-F10	B FIIhi	CD43	B16-F10	1.478	0.07065225	-0.00805325	0.43847675	-0.018366424
B FIIhi_B16-F10	B FIIhi	CD44	B16-F10	1.641273	0.23392525	-0.00028925	0.43847675	-0.00065967
B FIIhi_B16-F10	B FIIhi	CD45	B16-F10	2.571448	1.16410025	-0.03176325	0.43847675	-0.072439987
B FIIhi_B16-F10	B FIIhi	CD45.1	B16-F10	1.412438	0.00509025	-0.00181625	0.43847675	-0.004142181
B FIIhi_B16-F10	B FIIhi	CD45.2	B16-F10	1.759783	0.35243525	-0.01336225	0.43847675	-0.03047425
B FIIhi_B16-F10	B FIIhi	CD45R/ B220	B16-F10	2.765536	1.35818825	0.00433575	0.43847675	0.00988821
B FIIhi_B16-F10	B FIIhi	CD45RB	B16-F10	3.512934	2.10558625	0.02484075	0.43847675	0.056652377
B FIIhi_B16-F10	B FIIhi	CD47	B16-F10	1.614201	0.20685325	-0.00758425	0.43847675	-0.017296812
B FIIhi_B16-F10	B FIIhi	CD48	B16-F10	2.32747	0.92012225	-0.02886425	0.43847675	-0.065828462
B FIIhi_B16-F10	B FIIhi	CD49a	B16-F10	1.445913	0.03856525	-0.00048025	0.43847675	-0.001095269
B FIIhi_B16-F10	B FIIhi	CD49b (v1)	B16-F10	1.41282	0.00547225	-0.00052225	0.43847675	-0.001191055
B FIIhi_B16-F10	B FIIhi	CD49b (v2)	B16-F10	1.40133	-0.00601775	-0.00276425	0.43847675	-0.006304211
B FIIhi_B16-F10	B FIIhi	CD49d	B16-F10	1.66243	0.25508225	-0.03061125	0.43847675	-0.06981271
B FIIhi_B16-F10	B FIIhi	CD49e	B16-F10	1.127456	-0.27989175	0.02501175	0.43847675	0.057042363
B FIIhi_B16-F10	B FIIhi	CD5	B16-F10	1.42154	0.01419225	0.00468275	0.43847675	0.010679586
B FIIhi_B16-F10	B FIIhi	CD51	B16-F10	1.417735	0.01038725	-0.00333525	0.43847675	-0.007606447
B FIIhi_B16-F10	B FIIhi	CD54	B16-F10	1.683726	0.27637825	0.02764675	0.43847675	0.063051804
B FIIhi_B16-F10	B FIIhi	CD55	B16-F10	1.948315	0.54096725	-0.03579625	0.43847675	-0.081637738
B FIIhi_B16-F10	B FIIhi	CD59a	B16-F10	1.403594	-0.00375375	-0.01060225	0.43847675	-0.024179731
B FIIhi_B16-F10	B FIIhi	CD6	B16-F10	1.432628	0.02528025	0.00240775	0.43847675	0.005491169
B FIIhi_B16-F10	B FIIhi	CD61	B16-F10	1.434945	0.02759725	-0.00215325	0.43847675	-0.004910751
B FIIhi_B16-F10	B FIIhi	CD62L	B16-F10	1.431476	0.02412825	-0.00749625	0.43847675	-0.017096117
B FIIhi_B16-F10	B FIIhi	CD63	B16-F10	1.430089	0.02274125	-0.00498725	0.43847675	-0.011374035
B FIIhi_B16-F10	B FIIhi	CD64	B16-F10	1.432944	0.02559625	-0.00655925	0.43847675	-0.014959174
B FIIhi_B16-F10	B FIIhi	CD66a	B16-F10	1.759158	0.35181025	0.00323175	0.43847675	0.007370402
B FIIhi_B16-F10	B FIIhi	CD69	B16-F10	1.415908	0.00856025	-0.00598825	0.43847675	-0.013656938
B FIIhi_B16-F10	B FIIhi	CD70	B16-F10	1.423813	0.01646525	-0.00013825	0.43847675	-0.000315296
B FIIhi_B16-F10	B FIIhi	CD71	B16-F10	1.542123	0.13477525	-0.02190325	0.43847675	-0.049953048
B FIIhi_B16-F10	B FIIhi	CD73	B16-F10	1.417318	0.00997025	4.48E-05	0.43847675	0.000102058
B FIIhi_B16-F10	B FIIhi	CD79b	B16-F10	1.658765	0.25141725	-0.00254725	0.43847675	-0.005809316
B FIIhi_B16-F10	B FIIhi	CD80	B16-F10	1.405438	-0.00190975	0.00288775	0.43847675	0.006585868
B FIIhi_B16-F10	B FIIhi	CD81	B16-F10	1.550285	0.14293725	0.00161275	0.43847675	0.003678074
B FIIhi_B16-F10	B FIIhi	CD83	B16-F10	1.41766	0.01031225	0.00627575	0.43847675	0.014312617
B FIIhi_B16-F10	B FIIhi	CD84	B16-F10	1.515307	0.10795925	0.00373675	0.43847675	0.008522117
B FIIhi_B16-F10	B FIIhi	CD85k	B16-F10	1.421393	0.01404525	-0.00056425	0.43847675	-0.001286841
B FIIhi_B16-F10	B FIIhi	CD86	B16-F10	1.461141	0.05379325	-0.00507825	0.43847675	-0.011581572
B FIIhi_B16-F10	B FIIhi	CD88	B16-F10	1.425851	0.01850325	0.00237275	0.43847675	0.005411347
B FIIhi_B16-F10	B FIIhi	CD8a	B16-F10	1.416078	0.00873025	-0.00096625	0.43847675	-0.002203652
B FIIhi_B16-F10	B FIIhi	CD8b	B16-F10	1.425338	0.01799025	-0.00271725	0.43847675	-0.006197022
B FIIhi_B16-F10	B FIIhi	CD9	B16-F10	1.458441	0.05109325	0.00256175	0.43847675	0.005842385
B FIIhi_B16-F10	B FIIhi	CD90.1	B16-F10	1.407179	-0.00016875	-0.00112425	0.43847675	-0.00256399
B FIIhi_B16-F10	B FIIhi	CD90.2	B16-F10	1.431495	0.02414725	-0.00415825	0.43847675	-0.009483399
B FIIhi_B16-F10	B FIIhi	CD93	B16-F10	1.420478	0.01313025	0.00151375	0.43847675	0.003452293
B FIIhi_B16-F10	B FIIhi	CD94	B16-F10	1.411124	0.00377625	-0.00222225	0.43847675	-0.005068114
B FIIhi_B16-F10	B FIIhi	CD96	B16-F10	1.415516	0.00816825	-0.01087525	0.43847675	-0.024802341
B FIIhi_B16-F10	B FIIhi	CD98	B16-F10	1.497493	0.09014525	-0.00521325	0.43847675	-0.011889456
B FIIhi_B16-F10	B FIIhi	CX3CR1	B16-F10	1.393563	-0.01378475	-0.00788125	0.43847675	-0.017974157
B FIIhi_B16-F10	B FIIhi	DcTRAIL -R1	B16-F10	1.409661	0.00231325	-0.00271525	0.43847675	-0.006192461
B FIIhi_B16-F10	B FIIhi	DLL1	B16-F10	1.414023	0.00667525	-0.00116625	0.43847675	-0.002659776
B FIIhi_B16-F10	B FIIhi	DLL4	B16-F10	1.406245	-0.00110275	-0.00488525	0.43847675	-0.011141412
B FIIhi_B16-F10	B FIIhi	DR3	B16-F10	1.410199	0.00285125	0.00320275	0.43847675	0.007304264
B FIIhi_B16-F10	B FIIhi	ESAM	B16-F10	0.743193	-0.66415475	0.01642975	0.43847675	0.03747006
B FIIhi_B16-F10	B FIIhi	F4/80	B16-F10	1.419251	0.01190325	-0.00100425	0.43847675	-0.002290315
B FIIhi_B16-F10	B FIIhi	Fce Ria	B16-F10	1.413623	0.00627525	0.00273675	0.43847675	0.006241494
B FIIhi_B16-F10	B FIIhi	FR4	B16-F10	1.404583	-0.00276475	0.00580175	0.43847675	0.013231602
B FIIhi_B16-F10	B FIIhi	Galectin -9	B16-F10	1.485501	0.07815325	-0.00312425	0.43847675	-0.007125235
B FIIhi_B16-F10	B FIIhi	GARP	B16-F10	1.406842	-0.00050575	0.00721675	0.43847675	0.016458683
B FIIhi_B16-F10	B FIIhi	GITR Ligand	B16-F10	1.437129	0.02978125	-0.00239725	0.43847675	-0.005467223
B FIIhi_B16-F10	B FIIhi	GL7	B16-F10	1.463337	0.05598925	-0.00922625	0.43847675	-0.021041595
B FIIhi_B16-F10	B FIIhi	H-2	B16-F10	2.926736	1.51938825	-0.01431425	0.43847675	-0.032645403
B FIIhi_B16-F10	B FIIhi	HVEM	B16-F10	1.478677	0.07132925	-0.00465225	0.43847675	-0.010610027
B FIIhi_B16-F10	B FIIhi	I-A/I-E	B16-F10	3.447587	2.04023925	0.04419475	0.43847675	0.100791547
B FIIhi_B16-F10	B FIIhi	IFN-g R b chain	B16-F10	1.417721	0.01037325	-0.00525725	0.43847675	-0.011989803
B FIIhi_B16-F10	B FIIhi	IFNAR-1	B16-F10	1.413265	0.00591725	-0.00191625	0.43847675	-0.004370243
B FIIhi_B16-F10	B FIIhi	Ig light chain k	B16-F10	3.550951	2.14360325	-0.00457425	0.43847675	-0.010432138
B FIIhi_B16-F10	B FIIhi	IgD	B16-F10	3.025135	1.61778725	0.02192575	0.43847675	0.050004362
B FIIhi_B16-F10	B FIIhi	IgM	B16-F10	1.563306	0.15595825	-0.00532625	0.43847675	-0.012147166
B FIIhi_B16-F10	B FIIhi	IL-21R	B16-F10	1.441334	0.03398625	0.00616875	0.43847675	0.014068591
B FIIhi_B16-F10	B FIIhi	IL-23R	B16-F10	1.434317	0.02696925	-0.00128925	0.43847675	-0.002940293
B FIIhi_B16-F10	B FIIhi	IL-33Ra	B16-F10	1.440131	0.03278325	-0.00035125	0.43847675	-0.000801069
B FIIhi_B16-F10	B FIIhi	Integrin b7	B16-F10	1.511091	0.10374325	-0.00283625	0.43847675	-0.006468416
B FIIhi_B16-F10	B FIIhi	Jagged 2	B16-F10	1.416033	0.00868525	-0.00047725	0.43847675	-0.001088427
B FIIhi_B16-F10	B FIIhi	JAML	B16-F10	1.421077	0.01372925	0.00381775	0.43847675	0.008706847
B FIIhi_B16-F10	B FIIhi	KLRG1	B16-F10	1.410874	0.00352625	0.00846975	0.43847675	0.019316304
B FIIhi_B16-F10	B FIIhi	LAP	B16-F10	1.417701	0.01035325	-0.00158525	0.43847675	-0.003615357
B FIIhi_B16-F10	B FIIhi	LPAM-1	B16-F10	1.459526	0.05217825	-0.01230125	0.43847675	-0.028054509
B FIIhi_B16-F10	B FIIhi	LTbR	B16-F10	1.42471	0.01736225	-0.00098125	0.43847675	-0.002237861
B FIIhi_B16-F10	B FIIhi	Ly- 6G/Ly- 6C	B16-F10	1.404575	-0.00277275	-0.00031525	0.43847675	-0.000718966
B FIIhi_B16-F10	B FIIhi	Ly-49 C/F/I/H	B16-F10	1.429022	0.02167425	-0.00199725	0.43847675	-0.004554974
B FIIhi_B16-F10	B FIIhi	Ly-49A	B16-F10	1.40936	0.00201225	0.00564075	0.43847675	0.012864422
B FIIhi_B16-F10	B FIIhi	Ly-51	B16-F10	1.418887	0.01153925	-0.00519625	0.43847675	-0.011850685
B FIIhi_B16-F10	B FIIhi	Ly-6A/E	B16-F10	1.809963	0.40261525	0.25507675	0.43847675	0.581733809
B FIIhi_B16-F10	B FIIhi	Ly-6C	B16-F10	1.573653	0.16630525	-0.00850225	0.43847675	-0.019390424
B FIIhi_B16-F10	B FIIhi	Ly-6D	B16-F10	3.182553	1.77520525	-0.01374225	0.43847675	-0.031340886
B FIIhi_B16-F10	B FIIhi	Ly-6G	B16-F10	1.406269	-0.00107875	0.00236975	0.43847675	0.005404505
B FIIhi_B16-F10	B FIIhi	Ly108	B16-F10	1.763779	0.35643125	-0.00509425	0.43847675	-0.011618062
B FIIhi_B16-F10	B FIIhi	Ly49D	B16-F10	1.414006	0.00665825	-0.00106125	0.43847675	-0.002420311
B FIIhi_B16-F10	B FIIhi	Ly49H	B16-F10	1.41098	0.00363225	0.00443975	0.43847675	0.010125394
B FIIhi_B16-F10	B FIIhi	Ly6K	B16-F10	1.454881	0.04753325	0.00046175	0.43847675	0.001053078
B FIIhi_B16-F10	B FIIhi	Mac-2	B16-F10	1.447124	0.03977625	-0.00478725	0.43847675	-0.010917911
B FIIhi_B16-F10	B FIIhi	Mac-3	B16-F10	1.41923	0.01188225	0.00773075	0.43847675	0.017630923
B FIIhi_B16-F10	B FIIhi	Mad CAM-1	B16-F10	1.427215	0.01986725	0.00199375	0.43847675	0.004546991
B FIIhi_B16-F10	B FIIhi	MAIR-IV	B16-F10	1.412837	0.00548925	-0.00389925	0.43847675	-0.008892718
B FIIhi_B16-F10	B FIIhi	MAIR-V	B16-F10	1.399516	-0.00783175	0.00130775	0.43847675	0.002982484
B FIIhi_B16-F10	B FIIhi	MD-1	B16-F10	1.533651	0.12630325	0.00471175	0.43847675	0.010745724
B FIIhi_B16-F10	B FIIhi	MERTK (Mer)	B16-F10	1.430769	0.02342125	-0.00013725	0.43847675	-0.000313015
B FIIhi_B16-F10	B FIIhi	Mouse IgG1, k Isotype Ctrl	B16-F10	1.428547	0.02119925	0.00539975	0.43847675	0.012314792
B FIIhi_B16-F10	B FIIhi	Mouse IgG2a, k Isotype Ctrl	B16-F10	1.407701	0.00035325	-0.00132825	0.43847675	-0.003029237
B FIIhi_B16-F10	B FIIhi	Mouse IgG2b, k Isotype Ctrl	B16-F10	1.422334	0.01498625	-0.00570225	0.43847675	-0.01300468
B FIIhi_B16-F10	B FIIhi	Mouse IgM, k Isotype Ctrl	B16-F10	1.412629	0.00528125	-0.00058225	0.43847675	-0.001327893
B FIIhi_B16-F10	B FIIhi	NK-1.1	B16-F10	1.406896	-0.00045175	-0.00329125	0.43847675	-0.007506099
B FIIhi_B16-F10	B FIIhi	NKG2D	B16-F10	1.41569	0.00834225	0.00210175	0.43847675	0.004793299
B FIIhi_B16-F10	B FIIhi	Notch 1	B16-F10	1.412802	0.00545425	0.00397475	0.43847675	0.009064905
B FIIhi_B16-F10	B FIIhi	Notch 2	B16-F10	1.419535	0.01218725	-0.00178025	0.43847675	-0.004060078
B FIIhi_B16-F10	B FIIhi	Notch 3	B16-F10	1.414142	0.00679425	-0.00247725	0.43847675	-0.005649672
B FIIhi_B16-F10	B FIIhi	Notch 4	B16-F10	1.419769	0.01242125	0.00041775	0.43847675	0.00095273
B FIIhi_B16-F10	B FIIhi	PD-1H	B16-F10	1.44909	0.04174225	-0.00338925	0.43847675	-0.0077296
B FIIhi_B16-F10	B FIIhi	PDC- TREM	B16-F10	1.441404	0.03405625	-0.00313525	0.43847675	-0.007150322
B FIIhi_B16-F10	B FIIhi	PIR-A/B	B16-F10	1.443836	0.03648825	0.00130575	0.43847675	0.002977923
B FIIhi_B16-F10	B FIIhi	Plexin B2	B16-F10	1.437627	0.03027925	-0.00233025	0.43847675	-0.005314421
B FIIhi_B16-F10	B FIIhi	Podopla nin	B16-F10	1.423196	0.01584825	0.00338275	0.43847675	0.007714776
B FIIhi_B16-F10	B FIIhi	RAE-1g	B16-F10	1.414499	0.00715125	0.00210075	0.43847675	0.004791018
B FIIhi_B16-F10	B FIIhi	Rat IgG1, k Isotype Ctrl	B16-F10	1.416883	0.00953525	-0.00063225	0.43847675	-0.001441924
B FIIhi_B16-F10	B FIIhi	Rat IgG2a, k Isotype Ctrl	B16-F10	1.416834	0.00948625	0.00181275	0.43847675	0.004134199
B FIIhi_B16-F10	B FIIhi	Rat IgG2b, k Isotype Ctrl	B16-F10	1.410695	0.00334725	0.00389175	0.43847675	0.008875613
B FIIhi_B16-F10	B FIIhi	Rat IgG2c,k Isotype Ctrl	B16-F10	1.415877	0.00852925	0.00661375	0.43847675	0.015083468
B FIIhi_B16-F10	B FIIhi	Rat IgM, k Isotype Ctrl	B16-F10	1.417896	0.01054825	0.00300175	0.43847675	0.006845859
B FIIhi_B16-F10	B FIIhi	Siglec H	B16-F10	1.412007	0.00465925	-0.00129825	0.43847675	-0.002960818
B FIIhi_B16-F10	B FIIhi	SSEA-1	B16-F10	1.402093	-0.00525475	-0.00311325	0.43847675	-0.007100148
B FIIhi_B16-F10	B FIIhi	Syrian Hamster IgG Isotype Ctrl	B16-F10	1.41169	0.00434225	-0.00168025	0.43847675	-0.003832016
B FIIhi_B16-F10	B FIIhi	TCR b chain	B16-F10	1.413345	0.00599725	-0.00188825	0.43847675	-0.004306386
B FIIhi_B16-F10	B FIIhi	TCR g/d	B16-F10	1.407879	0.00053125	-0.00222025	0.43847675	-0.005063552
B FIIhi_B16-F10	B FIIhi	TCR Vg1.1 + Vg1.2	B16-F10	1.415717	0.00836925	-0.00058825	0.43847675	-0.001341576
B FIIhi_B16-F10	B FIIhi	TER-119	B16-F10	1.400841	-0.00650675	-0.00171325	0.43847675	-0.003907277
B FIIhi_B16-F10	B FIIhi	TIGIT	B16-F10	1.431279	0.02393125	-0.00118025	0.43847675	-0.002691705
B FIIhi_B16-F10	B FIIhi	Tim-2	B16-F10	1.412931	0.00558325	-0.00180225	0.43847675	-0.004110252
B FIIhi_B16-F10	B FIIhi	Tim-4	B16-F10	1.429634	0.02228625	0.00371475	0.43847675	0.008471943
B FIIhi_B16-F10	B FIIhi	TLR4 (CD284) /MD2 Complex	B16-F10	1.421103	0.01375525	-0.00547425	0.43847675	-0.012484698
B FIIhi_B16-F10	B FIIhi	TLT-2	B16-F10	1.403514	-0.00383375	-0.00872325	0.43847675	-0.019894441
B FIIhi_B16-F10	B FIIhi	Trem- like 4	B16-F10	1.416984	0.00963625	-0.00964425	0.43847675	-0.021994895
B FIIhi_B16-F10	B FIIhi	VISTA	B16-F10	1.432269	0.02492125	-0.00330725	0.43847675	-0.007542589
B FIIhi_B16-F10	B FIIhi	XCR1	B16-F10	1.417991	0.01064325	0.00142475	0.43847675	0.003249317
B FIIhi_CT26	B FIIhi	33D1	CT26	1.408225	0.0057815	-0.0017415	0.43847675	-0.003971704
B FIIhi_CT26	B FIIhi	4-1BB Ligand	CT26	1.410251	0.0078075	0.0005225	0.43847675	0.001191625
B FIIhi_CT26	B FIIhi	Armenian Hamster IgG Isotype Ctrl	CT26	1.434547	0.0321035	0.0087635	0.43847675	0.019986236
B FIIhi_CT26	B FIIhi	B7-H4	CT26	1.404294	0.0018505	0.0035895	0.43847675	0.008186295
B FIIhi_CT26	B FIIhi	CD100	CT26	1.777342	0.3748985	0.0412645	0.43847675	0.094108753
B FIIhi_CT26	B FIIhi	CD103	CT26	1.407541	0.0050975	-0.0004315	0.43847675	-0.000984089
B FIIhi_CT26	B FIIhi	CD104	CT26	1.401704	-0.0007395	-0.0003365	0.43847675	-0.00076743
B FIIhi_CT26	B FIIhi	CD105	CT26	1.406396	0.0039525	-0.0001835	0.43847675	-0.000418494
B FIIhi_CT26	B FIIhi	CD106	CT26	1.422979	0.0205355	-0.0011025	0.43847675	-0.002514386
B FIIhi_CT26	B FIIhi	CD107a	CT26	1.44117	0.0387265	-0.0002985	0.43847675	-0.000680766
B FIIhi_CT26	B FIIhi	CD115	CT26	1.405838	0.0033945	-0.0021885	0.43847675	-0.004991143
B FIIhi_CT26	B FIIhi	CD117	CT26	1.404094	0.0016505	-0.0009775	0.43847675	-0.002229309
B FIIhi_CT26	B FIIhi	CD11a	CT26	1.822804	0.4203605	0.0358975	0.43847675	0.081868651
B FIIhi_CT26	B FIIhi	CD11b	CT26	1.408996	0.0065525	0.0023385	0.43847675	0.005333236
B FIIhi_CT26	B FIIhi	CD11c	CT26	1.39651	-0.0059335	-0.0011755	0.43847675	-0.002680872
B FIIhi_CT26	B FIIhi	CD120a	CT26	1.428668	0.0262245	0.0057755	0.43847675	0.013171736
B FIIhi_CT26	B FIIhi	CD120b	CT26	1.406597	0.0041535	0.0015025	0.43847675	0.003426636
B FIIhi_CT26	B FIIhi	CD121a	CT26	1.42066	0.0182165	0.0016335	0.43847675	0.003725397
B FIIhi_CT26	B FIIhi	CD122	CT26	1.40471	0.0022665	0.0040735	0.43847675	0.009290116
B FIIhi_CT26	B FIIhi	CD123	CT26	1.439116	0.0366725	-0.0023685	0.43847675	-0.005401655
B FIIhi_CT26	B FIIhi	CD124	CT26	1.428564	0.0261205	0.0012225	0.43847675	0.002788061
B FIIhi_CT26	B FIIhi	CD126	CT26	1.397683	-0.0047605	-0.0005755	0.43847675	-0.001312498
B FIIhi_CT26	B FIIhi	CD127	CT26	1.413304	0.0108605	-0.0005365	0.43847675	-0.001223554
B FIIhi_CT26	B FIIhi	CD130	CT26	1.410611	0.0081675	-0.0009115	0.43847675	-0.002078788
B FIIhi_CT26	B FIIhi	CD132	CT26	1.431431	0.0289875	-0.0018895	0.43847675	-0.004309236
B FIIhi_CT26	B FIIhi	CD133	CT26	1.404942	0.0024985	-0.0110635	0.43847675	-0.025231668
B FIIhi_CT26	B FIIhi	CD134	CT26	1.436259	0.0338155	0.0105885	0.43847675	0.024148373
B FIIhi_CT26	B FIIhi	CD135	CT26	1.436489	0.0340455	0.0056165	0.43847675	0.012809117
B FIIhi_CT26	B FIIhi	CD137	CT26	1.413685	0.0112415	0.0031285	0.43847675	0.007134928
B FIIhi_CT26	B FIIhi	CD138	CT26	1.429479	0.0270355	0.0061205	0.43847675	0.013958551
B FIIhi_CT26	B FIIhi	CD14	CT26	1.423044	0.0206005	-0.0016715	0.43847675	-0.003812061
B FIIhi_CT26	B FIIhi	CD140a	CT26	1.402279	-0.0001645	-0.0011305	0.43847675	-0.002578244
B FIIhi_CT26	B FIIhi	CD140b	CT26	1.397299	-0.0051445	-0.0017505	0.43847675	-0.00399223
B FIIhi_CT26	B FIIhi	CD144	CT26	1.436708	0.0342645	0.0049445	0.43847675	0.011276539
B FIIhi_CT26	B FIIhi	CD146	CT26	1.40443	0.0019865	0.0021835	0.43847675	0.00497974
B FIIhi_CT26	B FIIhi	CD147	CT26	1.414596	0.0121525	0.0024145	0.43847675	0.005506563
B FIIhi_CT26	B FIIhi	CD150	CT26	1.657614	0.2551705	0.0096095	0.43847675	0.021915643
B FIIhi_CT26	B FIIhi	CD152	CT26	1.410598	0.0081545	-0.0004225	0.43847675	-0.000963563
B FIIhi_CT26	B FIIhi	CD153	CT26	1.413031	0.0105875	0.0015595	0.43847675	0.003556631
B FIIhi_CT26	B FIIhi	CD154	CT26	1.403559	0.0011155	0.0014155	0.43847675	0.003228221
B FIIhi_CT26	B FIIhi	CD155	CT26	1.413254	0.0108105	-0.0002775	0.43847675	-0.000632873
B FIIhi_CT26	B FIIhi	CD157	CT26	1.435881	0.0334375	0.0062585	0.43847675	0.014273277
B FIIhi_CT26	B FIIhi	CD159a	CT26	1.421509	0.0190655	0.0050555	0.43847675	0.011529688
B FIIhi_CT26	B FIIhi	CD16.2	CT26	1.406913	0.0044695	-0.0021605	0.43847675	-0.004927285
B FIIhi_CT26	B FIIhi	CD16/3 2	CT26	1.427664	0.0252205	0.0021055	0.43847675	0.004801851
B FIIhi_CT26	B FIIhi	CD160	CT26	1.366254	-0.0361895	0.0050385	0.43847675	0.011490917
B FIIhi_CT26	B FIIhi	CD169	CT26	1.422395	0.0199515	0.0009645	0.43847675	0.002199661
B FIIhi_CT26	B FIIhi	CD172a	CT26	1.415118	0.0126745	-0.0025975	0.43847675	-0.005923917
B FIIhi_CT26	B FIIhi	CD178	CT26	1.408695	0.0062515	0.0047245	0.43847675	0.010774802
B FIIhi_CT26	B FIIhi	CD179a (VpreB)	CT26	1.402184	-0.0002595	-0.0004305	0.43847675	-0.000981808
B FIIhi_CT26	B FIIhi	CD18	CT26	1.496016	0.0935725	0.0156565	0.43847675	0.035706568
B FIIhi_CT26	B FIIhi	CD180	CT26	1.968581	0.5661375	-0.0101855	0.43847675	-0.023229282
B FIIhi_CT26	B FIIhi	CD182	CT26	1.428236	0.0257925	0.0042835	0.43847675	0.009769047
B FIIhi_CT26	B FIIhi	CD183	CT26	1.40116	-0.0012835	0.0020965	0.43847675	0.004781325
B FIIhi_CT26	B FIIhi	CD184	CT26	1.462384	0.0599405	0.0058705	0.43847675	0.013388395
B FIIhi_CT26	B FIIhi	CD185	CT26	1.678959	0.2765155	0.0239375	0.43847675	0.054592404
B FIIhi_CT26	B FIIhi	CD186 (CXCR6)	CT26	1.40976	0.0073165	0.0037495	0.43847675	0.008551195
B FIIhi_CT26	B FIIhi	CD19	CT26	2.263263	0.8608195	0.0587875	0.43847675	0.134072103
B FIIhi_CT26	B FIIhi	CD193	CT26	1.426894	0.0244505	-0.0037155	0.43847675	-0.008473653
B FIIhi_CT26	B FIIhi	CD194	CT26	1.431416	0.0289725	0.0096535	0.43847675	0.022015991
B FIIhi_CT26	B FIIhi	CD195	CT26	1.420316	0.0178725	-0.0014375	0.43847675	-0.003278395
B FIIhi_CT26	B FIIhi	CD196	CT26	1.453543	0.0510995	0.0028245	0.43847675	0.006441619
B FIIhi_CT26	B FIIhi	CD197	CT26	1.513119	0.1106755	0.0043335	0.43847675	0.009883078
B FIIhi_CT26	B FIIhi	CD198	CT26	1.419592	0.0171485	0.0042215	0.43847675	0.009627648
B FIIhi_CT26	B FIIhi	CD199	CT26	1.246652	-0.1557915	-0.0118925	0.43847675	-0.027122305
B FIIhi_CT26	B FIIhi	CD1d	CT26	1.548747	0.1463035	0.0153435	0.43847675	0.034992733
B FIIhi_CT26	B FIIhi	CD2	CT26	1.879664	0.4772205	0.0060435	0.43847675	0.013782943
B FIIhi_CT26	B FIIhi	CD20	CT26	1.890688	0.4882445	0.0914805	0.43847675	0.208632499
B FIIhi_CT26	B FIIhi	CD200	CT26	1.751795	0.3493515	0.0340115	0.43847675	0.077567397
B FIIhi_CT26	B FIIhi	CD200R	CT26	1.428316	0.0258725	0.0074815	0.43847675	0.017062478
B FIIhi_CT26	B FIIhi	CD200R 3	CT26	1.413475	0.0110315	-0.0020825	0.43847675	-0.004749397
B FIIhi_CT26	B FIIhi	CD202b	CT26	1.407146	0.0047025	0.0033145	0.43847675	0.007559124
B FIIhi_CT26	B FIIhi	CD205	CT26	1.433291	0.0308475	0.0016755	0.43847675	0.003821183
B FIIhi_CT26	B FIIhi	CD207	CT26	1.396285	-0.0061585	0.0027675	0.43847675	0.006311623
B FIIhi_CT26	B FIIhi	CD21,CD35	CT26	2.022278	0.6198345	-0.0265475	0.43847675	-0.060544829
B FIIhi_CT26	B FIIhi	CD210	CT26	1.424054	0.0216105	-0.0030545	0.43847675	-0.006966162
B FIIhi_CT26	B FIIhi	CD22	CT26	2.241801	0.8393575	0.0369865	0.43847675	0.084352249
B FIIhi_CT26	B FIIhi	CD223	CT26	1.407522	0.0050785	0.0006575	0.43847675	0.001499509
B FIIhi_CT26	B FIIhi	CD226	CT26	1.408348	0.0059045	0.0012425	0.43847675	0.002833674
B FIIhi_CT26	B FIIhi	CD229 (Ly-9)	CT26	1.837212	0.4347685	0.0304605	0.43847675	0.069468906
B FIIhi_CT26	B FIIhi	CD23	CT26	2.158725	0.7562815	-0.1312415	0.43847675	-0.299312335
B FIIhi_CT26	B FIIhi	CD24	CT26	3.156945	1.7545015	0.1047235	0.43847675	0.238834784
B FIIhi_CT26	B FIIhi	CD25	CT26	1.414839	0.0123955	0.0049035	0.43847675	0.011183033
B FIIhi_CT26	B FIIhi	CD252	CT26	1.416719	0.0142755	0.0025195	0.43847675	0.005746029
B FIIhi_CT26	B FIIhi	CD253	CT26	1.400178	-0.0022655	0.0022265	0.43847675	0.005077806
B FIIhi_CT26	B FIIhi	CD254	CT26	1.411712	0.0092685	0.0042285	0.43847675	0.009643613
B FIIhi_CT26	B FIIhi	CD255	CT26	1.417705	0.0152615	0.0076765	0.43847675	0.0175072
B FIIhi_CT26	B FIIhi	CD262	CT26	1.397145	-0.0052985	-0.0002195	0.43847675	-0.000500597
B FIIhi_CT26	B FIIhi	CD265	CT26	1.033976	-0.3684675	0.0008305	0.43847675	0.001894057
B FIIhi_CT26	B FIIhi	CD267	CT26	1.481381	0.0789375	-0.0005425	0.43847675	-0.001237238
B FIIhi_CT26	B FIIhi	CD268	CT26	1.464848	0.0624045	0.0084875	0.43847675	0.019356785
B FIIhi_CT26	B FIIhi	CD27	CT26	1.405829	0.0033855	0.0019825	0.43847675	0.004521334
B FIIhi_CT26	B FIIhi	CD272	CT26	1.709077	0.3066335	0.0254515	0.43847675	0.058045267
B FIIhi_CT26	B FIIhi	CD273	CT26	1.428055	0.0256115	0.0015775	0.43847675	0.003597682
B FIIhi_CT26	B FIIhi	CD274	CT26	1.675484	0.2730405	0.0091395	0.43847675	0.020843751
B FIIhi_CT26	B FIIhi	CD275	CT26	1.463069	0.0606255	0.0067345	0.43847675	0.015358853
B FIIhi_CT26	B FIIhi	CD276	CT26	1.426464	0.0240205	0.0076475	0.43847675	0.017441062
B FIIhi_CT26	B FIIhi	CD278	CT26	1.127006	-0.2754375	0.0055855	0.43847675	0.012738418
B FIIhi_CT26	B FIIhi	CD279	CT26	1.435276	0.0328325	0.0047345	0.43847675	0.010797608
B FIIhi_CT26	B FIIhi	CD28	CT26	0.444726	-0.9577175	0.0063765	0.43847675	0.01454239
B FIIhi_CT26	B FIIhi	CD29	CT26	1.461503	0.0590595	0.0106265	0.43847675	0.024235036
B FIIhi_CT26	B FIIhi	CD3	CT26	1.408268	0.0058245	-0.0008535	0.43847675	-0.001946511
B FIIhi_CT26	B FIIhi	CD30	CT26	1.422002	0.0195585	0.0001595	0.43847675	0.000363759
B FIIhi_CT26	B FIIhi	CD300c/ d	CT26	1.407625	0.0051815	0.0043825	0.43847675	0.009994829
B FIIhi_CT26	B FIIhi	CD300L G	CT26	1.445086	0.0426425	-0.0033645	0.43847675	-0.007673155
B FIIhi_CT26	B FIIhi	CD301	CT26	1.419516	0.0170725	0.0042775	0.43847675	0.009755363
B FIIhi_CT26	B FIIhi	CD301b	CT26	1.409721	0.0072775	-0.0019585	0.43847675	-0.004466599
B FIIhi_CT26	B FIIhi	CD304	CT26	1.405421	0.0029775	0.0013075	0.43847675	0.002981914
B FIIhi_CT26	B FIIhi	CD309	CT26	1.410794	0.0083505	0.0026965	0.43847675	0.006149699
B FIIhi_CT26	B FIIhi	CD31	CT26	1.650178	0.2477345	0.0243715	0.43847675	0.055582194
B FIIhi_CT26	B FIIhi	CD317	CT26	1.410005	0.0075615	0.0023155	0.43847675	0.005280782
B FIIhi_CT26	B FIIhi	CD319	CT26	1.498166	0.0957225	0.0095215	0.43847675	0.021714948
B FIIhi_CT26	B FIIhi	CD324	CT26	1.461425	0.0589815	0.0109285	0.43847675	0.024923784
B FIIhi_CT26	B FIIhi	CD326	CT26	1.416789	0.0143455	0.0048095	0.43847675	0.010968655
B FIIhi_CT26	B FIIhi	CD335	CT26	1.435004	0.0325605	0.0031965	0.43847675	0.00729001
B FIIhi_CT26	B FIIhi	CD339	CT26	1.411651	0.0092075	0.0030705	0.43847675	0.007002652
B FIIhi_CT26	B FIIhi	CD34 (v1)	CT26	1.401251	-0.0011925	0.0021765	0.43847675	0.004963775
B FIIhi_CT26	B FIIhi	CD34 (v2)	CT26	1.437588	0.0351445	0.0033915	0.43847675	0.007734732
B FIIhi_CT26	B FIIhi	CD351	CT26	1.420747	0.0183035	-0.0020615	0.43847675	-0.004701504
B FIIhi_CT26	B FIIhi	CD355	CT26	1.402183	-0.0002605	0.0022855	0.43847675	0.005212363
B FIIhi_CT26	B FIIhi	CD357	CT26	0.193938	-1.2085055	-0.0020215	0.43847675	-0.004610279
B FIIhi_CT26	B FIIhi	CD36	CT26	1.40557	0.0031265	0.0031075	0.43847675	0.007087035
B FIIhi_CT26	B FIIhi	CD365	CT26	1.398682	-0.0037615	0.0045585	0.43847675	0.010396218
B FIIhi_CT26	B FIIhi	CD366	CT26	1.415645	0.0132015	0.0033885	0.43847675	0.00772789
B FIIhi_CT26	B FIIhi	CD369	CT26	1.436865	0.0344215	-0.0005475	0.43847675	-0.001248641
B FIIhi_CT26	B FIIhi	CD37	CT26	1.493974	0.0915305	0.0075265	0.43847675	0.017165106
B FIIhi_CT26	B FIIhi	CD370	CT26	1.416171	0.0137275	0.0062475	0.43847675	0.01424819
B FIIhi_CT26	B FIIhi	CD371	CT26	1.407222	0.0047785	-0.0003295	0.43847675	-0.000751465
B FIIhi_CT26	B FIIhi	CD38	CT26	2.801775	1.3993315	0.0337355	0.43847675	0.076937945
B FIIhi_CT26	B FIIhi	CD39	CT26	1.50957	0.1071265	0.0190755	0.43847675	0.043504017
B FIIhi_CT26	B FIIhi	CD3e	CT26	1.415722	0.0132785	0.0034965	0.43847675	0.007974197
B FIIhi_CT26	B FIIhi	CD4	CT26	1.44891	0.0464665	0.0023485	0.43847675	0.005356042
B FIIhi_CT26	B FIIhi	CD40	CT26	1.66995	0.2675065	0.0143555	0.43847675	0.032739478
B FIIhi_CT26	B FIIhi	CD41	CT26	1.405087	0.0026435	0.0011525	0.43847675	0.002628418
B FIIhi_CT26	B FIIhi	CD43	CT26	1.445262	0.0428185	0.0004965	0.43847675	0.001132329
B FIIhi_CT26	B FIIhi	CD44	CT26	1.539604	0.1371605	0.0103755	0.43847675	0.0236626
B FIIhi_CT26	B FIIhi	CD45	CT26	2.688946	1.2865025	0.0274375	0.43847675	0.062574583
B FIIhi_CT26	B FIIhi	CD45.1	CT26	1.405629	0.0031855	-0.0006575	0.43847675	-0.001499509
B FIIhi_CT26	B FIIhi	CD45.2	CT26	1.748044	0.3456005	0.0240665	0.43847675	0.054886605
B FIIhi_CT26	B FIIhi	CD45R/ B220	CT26	2.833302	1.4308585	0.0153755	0.43847675	0.035065713
B FIIhi_CT26	B FIIhi	CD45RB	CT26	3.5333	2.1308565	0.0025125	0.43847675	0.005730064
B FIIhi_CT26	B FIIhi	CD47	CT26	1.584079	0.1816355	0.0118735	0.43847675	0.027078973
B FIIhi_CT26	B FIIhi	CD48	CT26	2.310413	0.9079695	0.0832745	0.43847675	0.189917709
B FIIhi_CT26	B FIIhi	CD49a	CT26	1.442756	0.0403125	0.0110705	0.43847675	0.025247633
B FIIhi_CT26	B FIIhi	CD49b (v1)	CT26	1.407402	0.0049585	0.0053785	0.43847675	0.012266329
B FIIhi_CT26	B FIIhi	CD49b (v2)	CT26	1.392782	-0.0096615	-0.0060625	0.43847675	-0.013826275
B FIIhi_CT26	B FIIhi	CD49d	CT26	1.584815	0.1823715	0.0289285	0.43847675	0.065974992
B FIIhi_CT26	B FIIhi	CD49e	CT26	1.114839	-0.2876045	-0.0213025	0.43847675	-0.048582964
B FIIhi_CT26	B FIIhi	CD5	CT26	1.410311	0.0078675	0.0044455	0.43847675	0.010138508
B FIIhi_CT26	B FIIhi	CD51	CT26	1.43331	0.0308665	0.0037845	0.43847675	0.008631016
B FIIhi_CT26	B FIIhi	CD54	CT26	1.663448	0.2610045	0.0176345	0.43847675	0.04021764
B FIIhi_CT26	B FIIhi	CD55	CT26	2.08039	0.6779465	0.0483835	0.43847675	0.110344505
B FIIhi_CT26	B FIIhi	CD59a	CT26	1.406185	0.0037415	0.0081555	0.43847675	0.018599618
B FIIhi_CT26	B FIIhi	CD6	CT26	1.419477	0.0170335	-0.0010495	0.43847675	-0.002393513
B FIIhi_CT26	B FIIhi	CD61	CT26	1.472678	0.0702345	0.0119175	0.43847675	0.02717932
B FIIhi_CT26	B FIIhi	CD62L	CT26	1.427473	0.0250295	0.0114375	0.43847675	0.026084621
B FIIhi_CT26	B FIIhi	CD63	CT26	1.423126	0.0206825	-0.0013615	0.43847675	-0.003105068
B FIIhi_CT26	B FIIhi	CD64	CT26	1.433201	0.0307575	0.0082075	0.43847675	0.01871821
B FIIhi_CT26	B FIIhi	CD66a	CT26	1.630232	0.2277885	0.0163275	0.43847675	0.037236866
B FIIhi_CT26	B FIIhi	CD69	CT26	1.411401	0.0089575	0.0043215	0.43847675	0.009855711
B FIIhi_CT26	B FIIhi	CD70	CT26	1.418322	0.0158785	0.0011475	0.43847675	0.002617014
B FIIhi_CT26	B FIIhi	CD71	CT26	1.523635	0.1211915	-0.0088795	0.43847675	-0.020250789
B FIIhi_CT26	B FIIhi	CD73	CT26	1.413074	0.0106305	0.0055335	0.43847675	0.012619825
B FIIhi_CT26	B FIIhi	CD79b	CT26	1.62631	0.2238665	0.0256415	0.43847675	0.058478585
B FIIhi_CT26	B FIIhi	CD80	CT26	1.399047	-0.0033965	-0.0010105	0.43847675	-0.002304569
B FIIhi_CT26	B FIIhi	CD81	CT26	1.535715	0.1332715	0.0178715	0.43847675	0.040758147
B FIIhi_CT26	B FIIhi	CD83	CT26	1.409431	0.0069875	-0.0037555	0.43847675	-0.008564878
B FIIhi_CT26	B FIIhi	CD84	CT26	1.591829	0.1893855	0.0053465	0.43847675	0.012193349
B FIIhi_CT26	B FIIhi	CD85k	CT26	1.411994	0.0095505	0.0035965	0.43847675	0.008202259
B FIIhi_CT26	B FIIhi	CD86	CT26	1.44186	0.0394165	0.0046175	0.43847675	0.010530775
B FIIhi_CT26	B FIIhi	CD88	CT26	1.413339	0.0108955	-0.0033975	0.43847675	-0.007748415
B FIIhi_CT26	B FIIhi	CD8a	CT26	1.410785	0.0083415	0.0033165	0.43847675	0.007563685
B FIIhi_CT26	B FIIhi	CD8b	CT26	1.422442	0.0199985	0.0073355	0.43847675	0.016729507
B FIIhi_CT26	B FIIhi	CD9	CT26	1.436109	0.0336655	0.0067825	0.43847675	0.015468323
B FIIhi_CT26	B FIIhi	CD90.1	CT26	1.39861	-0.0038335	-0.0026825	0.43847675	-0.00611777
B FIIhi_CT26	B FIIhi	CD90.2	CT26	1.417019	0.0145755	-0.0098825	0.43847675	-0.022538253
B FIIhi_CT26	B FIIhi	CD93	CT26	1.409453	0.0070095	0.0004865	0.43847675	0.001109523
B FIIhi_CT26	B FIIhi	CD94	CT26	1.410339	0.0078955	0.0014335	0.43847675	0.003269273
B FIIhi_CT26	B FIIhi	CD96	CT26	1.414337	0.0118935	0.0013275	0.43847675	0.003027527
B FIIhi_CT26	B FIIhi	CD98	CT26	1.467638	0.0651945	0.0065975	0.43847675	0.015046408
B FIIhi_CT26	B FIIhi	CX3CR1	CT26	1.393017	-0.0094265	0.0012365	0.43847675	0.00281999
B FIIhi_CT26	B FIIhi	DcTRAIL -R1	CT26	1.407281	0.0048375	0.0064505	0.43847675	0.014711156
B FIIhi_CT26	B FIIhi	DLL1	CT26	1.413133	0.0106895	0.0069585	0.43847675	0.015869713
B FIIhi_CT26	B FIIhi	DLL4	CT26	1.4035	0.0010565	-0.0001865	0.43847675	-0.000425336
B FIIhi_CT26	B FIIhi	DR3	CT26	1.40146	-0.0009835	-0.0003515	0.43847675	-0.000801639
B FIIhi_CT26	B FIIhi	ESAM	CT26	0.739776	-0.6626675	-2.75E-05	0.43847675	-6.27E-05
B FIIhi_CT26	B FIIhi	F4/80	CT26	1.414983	0.0125395	0.0048635	0.43847675	0.011091808
B FIIhi_CT26	B FIIhi	Fce Ria	CT26	1.40448	0.0020365	0.0005805	0.43847675	0.001323901
B FIIhi_CT26	B FIIhi	FR4	CT26	1.395615	-0.0068285	-0.0050665	0.43847675	-0.011554775
B FIIhi_CT26	B FIIhi	Galectin -9	CT26	1.476806	0.0743625	0.0009095	0.43847675	0.002074226
B FIIhi_CT26	B FIIhi	GARP	CT26	1.399887	-0.0025565	-0.0031045	0.43847675	-0.007080193
B FIIhi_CT26	B FIIhi	GITR Ligand	CT26	1.431793	0.0293495	0.0076525	0.43847675	0.017452465
B FIIhi_CT26	B FIIhi	GL7	CT26	1.436184	0.0337405	-0.0115665	0.43847675	-0.026378822
B FIIhi_CT26	B FIIhi	H-2	CT26	2.483453	1.0810095	0.0862425	0.43847675	0.196686597
B FIIhi_CT26	B FIIhi	HVEM	CT26	1.499695	0.0972515	0.0172995	0.43847675	0.039453631
B FIIhi_CT26	B FIIhi	I-A/I-E	CT26	3.706602	2.3041585	-0.0049455	0.43847675	-0.011278819
B FIIhi_CT26	B FIIhi	IFN-g R b chain	CT26	1.415574	0.0131305	0.0051805	0.43847675	0.011814766
B FIIhi_CT26	B FIIhi	IFNAR-1	CT26	1.40472	0.0022765	-0.0021405	0.43847675	-0.004881673
B FIIhi_CT26	B FIIhi	Ig light chain k	CT26	3.545905	2.1434615	0.0402615	0.43847675	0.091821288
B FIIhi_CT26	B FIIhi	IgD	CT26	3.021896	1.6194525	-0.0076735	0.43847675	-0.017500358
B FIIhi_CT26	B FIIhi	IgM	CT26	1.557781	0.1553375	0.0229085	0.43847675	0.052245644
B FIIhi_CT26	B FIIhi	IL-21R	CT26	1.430554	0.0281105	0.0007985	0.43847675	0.001821077
B FIIhi_CT26	B FIIhi	IL-23R	CT26	1.428505	0.0260615	0.0030765	0.43847675	0.007016336
B FIIhi_CT26	B FIIhi	IL-33Ra	CT26	1.424671	0.0222275	0.0033185	0.43847675	0.007568246
B FIIhi_CT26	B FIIhi	Integrin b7	CT26	1.489776	0.0873325	0.0139565	0.43847675	0.03182951
B FIIhi_CT26	B FIIhi	Jagged 2	CT26	1.413801	0.0113575	0.0039665	0.43847675	0.00904609
B FIIhi_CT26	B FIIhi	JAML	CT26	1.414342	0.0118985	0.0018075	0.43847675	0.004122225
B FIIhi_CT26	B FIIhi	KLRG1	CT26	1.405775	0.0033315	0.0039485	0.43847675	0.009005038
B FIIhi_CT26	B FIIhi	LAP	CT26	1.411692	0.0092485	0.0066485	0.43847675	0.01516272
B FIIhi_CT26	B FIIhi	LPAM-1	CT26	1.445327	0.0428835	0.0014395	0.43847675	0.003282956
B FIIhi_CT26	B FIIhi	LTbR	CT26	1.422094	0.0196505	0.0042415	0.43847675	0.009673261
B FIIhi_CT26	B FIIhi	Ly- 6G/Ly- 6C	CT26	1.408187	0.0057435	0.0091985	0.43847675	0.020978307
B FIIhi_CT26	B FIIhi	Ly-49 C/F/I/H	CT26	1.417692	0.0152485	-0.0036145	0.43847675	-0.008243311
B FIIhi_CT26	B FIIhi	Ly-49A	CT26	1.388491	-0.0139525	-0.0020775	0.43847675	-0.004737994
B FIIhi_CT26	B FIIhi	Ly-51	CT26	1.413593	0.0111495	-0.0010375	0.43847675	-0.002366146
B FIIhi_CT26	B FIIhi	Ly-6A/E	CT26	1.380688	-0.0217555	-0.0012525	0.43847675	-0.00285648
B FIIhi_CT26	B FIIhi	Ly-6C	CT26	1.387465	-0.0149785	-0.0035595	0.43847675	-0.008117876
B FIIhi_CT26	B FIIhi	Ly-6D	CT26	1.547159	0.1447155	0.0362185	0.43847675	0.082600731
B FIIhi_CT26	B FIIhi	Ly-6G	CT26	1.399379	-0.0030645	0.0034325	0.43847675	0.007828237
B FIIhi_CT26	B FIIhi	Ly108	CT26	1.792438	0.3899945	0.0001975	0.43847675	0.000450423
B FIIhi_CT26	B FIIhi	Ly49D	CT26	1.408442	0.0059985	0.0014965	0.43847675	0.003412952
B FIIhi_CT26	B FIIhi	Ly49H	CT26	1.401413	-0.0010305	0.0013185	0.43847675	0.003007001
B FIIhi_CT26	B FIIhi	Ly6K	CT26	1.450939	0.0484955	2.95E-05	0.43847675	6.73E-05
B FIIhi_CT26	B FIIhi	Mac-2	CT26	1.481818	0.0793745	0.0165505	0.43847675	0.037745445
B FIIhi_CT26	B FIIhi	Mac-3	CT26	1.413245	0.0108015	0.0085315	0.43847675	0.019457132
B FIIhi_CT26	B FIIhi	Mad CAM-1	CT26	1.421863	0.0194195	0.0030535	0.43847675	0.006963881
B FIIhi_CT26	B FIIhi	MAIR-IV	CT26	1.407847	0.0054035	-0.0006815	0.43847675	-0.001554244
B FIIhi_CT26	B FIIhi	MAIR-V	CT26	1.388696	-0.0137475	-0.0014605	0.43847675	-0.003330849
B FIIhi_CT26	B FIIhi	MD-1	CT26	1.511798	0.1093545	0.0082385	0.43847675	0.01878891
B FIIhi_CT26	B FIIhi	MERTK (Mer)	CT26	1.421418	0.0189745	0.0037095	0.43847675	0.00845997
B FIIhi_CT26	B FIIhi	Mouse IgG1, k Isotype Ctrl	CT26	1.418459	0.0160155	0.0018095	0.43847675	0.004126787
B FIIhi_CT26	B FIIhi	Mouse IgG2a, k Isotype Ctrl	CT26	1.400507	-0.0019365	-0.0032045	0.43847675	-0.007308255
B FIIhi_CT26	B FIIhi	Mouse IgG2b, k Isotype Ctrl	CT26	1.426836	0.0243925	0.0041745	0.43847675	0.009520459
B FIIhi_CT26	B FIIhi	Mouse IgM, k Isotype Ctrl	CT26	1.403661	0.0012175	-0.0005935	0.43847675	-0.00135355
B FIIhi_CT26	B FIIhi	NK-1.1	CT26	1.402599	0.0001555	0.0037775	0.43847675	0.008615052
B FIIhi_CT26	B FIIhi	NKG2D	CT26	1.414383	0.0119395	0.0050435	0.43847675	0.01150232
B FIIhi_CT26	B FIIhi	Notch 1	CT26	1.407963	0.0055195	-0.0021745	0.43847675	-0.004959214
B FIIhi_CT26	B FIIhi	Notch 2	CT26	1.413658	0.0112145	0.0063235	0.43847675	0.014421517
B FIIhi_CT26	B FIIhi	Notch 3	CT26	1.410524	0.0080805	-0.0001555	0.43847675	-0.000354637
B FIIhi_CT26	B FIIhi	Notch 4	CT26	1.414024	0.0115805	0.0037505	0.43847675	0.008553475
B FIIhi_CT26	B FIIhi	PD-1H	CT26	1.443758	0.0413145	0.0051395	0.43847675	0.01172126
B FIIhi_CT26	B FIIhi	PDC- TREM	CT26	1.443279	0.0408355	0.0091605	0.43847675	0.020891644
B FIIhi_CT26	B FIIhi	PIR-A/B	CT26	1.461232	0.0587885	-0.0008975	0.43847675	-0.002046859
B FIIhi_CT26	B FIIhi	Plexin B2	CT26	1.418003	0.0155595	-0.0025995	0.43847675	-0.005928479
B FIIhi_CT26	B FIIhi	Podopla nin	CT26	1.412609	0.0101655	0.0020615	0.43847675	0.004701504
B FIIhi_CT26	B FIIhi	RAE-1g	CT26	1.40841	0.0059665	0.0029025	0.43847675	0.006619507
B FIIhi_CT26	B FIIhi	Rat IgG1, k Isotype Ctrl	CT26	1.406089	0.0036455	-0.0021145	0.43847675	-0.004822377
B FIIhi_CT26	B FIIhi	Rat IgG2a, k Isotype Ctrl	CT26	1.407182	0.0047385	0.0013365	0.43847675	0.003048052
B FIIhi_CT26	B FIIhi	Rat IgG2b, k Isotype Ctrl	CT26	1.399257	-0.0031865	-0.0005295	0.43847675	-0.00120759
B FIIhi_CT26	B FIIhi	Rat IgG2c,k Isotype Ctrl	CT26	1.406941	0.0044975	0.0016765	0.43847675	0.003823464
B FIIhi_CT26	B FIIhi	Rat IgM, k Isotype Ctrl	CT26	1.407129	0.0046855	0.0022465	0.43847675	0.005123419
B FIIhi_CT26	B FIIhi	Siglec H	CT26	1.40864	0.0061965	0.0014425	0.43847675	0.003289798
B FIIhi_CT26	B FIIhi	SSEA-1	CT26	1.394607	-0.0078365	-0.0002735	0.43847675	-0.00062375
B FIIhi_CT26	B FIIhi	Syrian Hamster IgG Isotype Ctrl	CT26	1.40433	0.0018865	0.0034165	0.43847675	0.007791747
B FIIhi_CT26	B FIIhi	TCR b chain	CT26	1.407931	0.0054875	0.0009845	0.43847675	0.002245273
B FIIhi_CT26	B FIIhi	TCR g/d	CT26	1.404551	0.0021075	0.0001325	0.43847675	0.000302182
B FIIhi_CT26	B FIIhi	TCR Vg1.1 + Vg1.2	CT26	1.40788	0.0054365	-0.0034045	0.43847675	-0.00776438
B FIIhi_CT26	B FIIhi	TER-119	CT26	1.399946	-0.0024975	0.0044135	0.43847675	0.010065528
B FIIhi_CT26	B FIIhi	TIGIT	CT26	1.418506	0.0160625	0.0032145	0.43847675	0.007331061
B FIIhi_CT26	B FIIhi	Tim-2	CT26	1.40425	0.0018065	-0.0006055	0.43847675	-0.001380917
B FIIhi_CT26	B FIIhi	Tim-4	CT26	1.426617	0.0241735	0.0017655	0.43847675	0.004026439
B FIIhi_CT26	B FIIhi	TLR4 (CD284) /MD2 Complex	CT26	1.416946	0.0145025	0.0015685	0.43847675	0.003577157
B FIIhi_CT26	B FIIhi	TLT-2	CT26	1.405794	0.0033505	0.0007305	0.43847675	0.001665995
B FIIhi_CT26	B FIIhi	Trem- like 4	CT26	1.415262	0.0128185	0.0067555	0.43847675	0.015406746
B FIIhi_CT26	B FIIhi	VISTA	CT26	1.427782	0.0253385	0.0080755	0.43847675	0.018417168
B FIIhi_CT26	B FIIhi	XCR1	CT26	1.409034	0.0065905	-0.0023125	0.43847675	-0.00527394
B FIIhi_MC38	B FIIhi	33D1	MC38	1.420619	0.010648	-0.0031395	0.43847675	-0.007160015
B FIIhi_MC38	B FIIhi	4-1BB Ligand	MC38	1.414769	0.004798	-0.0013805	0.43847675	-0.0031484
B FIIhi_MC38	B FIIhi	Armenian Hamster IgG Isotype Ctrl	MC38	1.438836	0.028865	0.0010925	0.43847675	0.00249158
B FIIhi_MC38	B FIIhi	B7-H4	MC38	1.410389	0.000418	-0.0090585	0.43847675	-0.02065902
B FIIhi_MC38	B FIIhi	CD100	MC38	1.793848	0.383877	-0.0104965	0.43847675	-0.023938555
B FIIhi_MC38	B FIIhi	CD103	MC38	1.415982	0.006011	-0.0077615	0.43847675	-0.017701053
B FIIhi_MC38	B FIIhi	CD104	MC38	1.411762	0.001791	0.0007255	0.43847675	0.001654592
B FIIhi_MC38	B FIIhi	CD105	MC38	1.414359	0.004388	-0.0084795	0.43847675	-0.01933854
B FIIhi_MC38	B FIIhi	CD106	MC38	1.431655	0.021684	-0.0023335	0.43847675	-0.005321833
B FIIhi_MC38	B FIIhi	CD107a	MC38	1.444216	0.034245	-0.0107555	0.43847675	-0.024529237
B FIIhi_MC38	B FIIhi	CD115	MC38	1.413023	0.003052	0.0023375	0.43847675	0.005330955
B FIIhi_MC38	B FIIhi	CD117	MC38	1.404554	-0.005417	-0.0051415	0.43847675	-0.011725821
B FIIhi_MC38	B FIIhi	CD11a	MC38	1.917623	0.507652	-0.0375065	0.43847675	-0.085538173
B FIIhi_MC38	B FIIhi	CD11b	MC38	1.41732	0.007349	-0.0060555	0.43847675	-0.01381031
B FIIhi_MC38	B FIIhi	CD11c	MC38	1.406743	-0.003228	-0.0053105	0.43847675	-0.012111246
B FIIhi_MC38	B FIIhi	CD120a	MC38	1.434601	0.02463	-0.0067625	0.43847675	-0.015422711
B FIIhi_MC38	B FIIhi	CD120b	MC38	1.405343	-0.004628	-0.0076205	0.43847675	-0.017379485
B FIIhi_MC38	B FIIhi	CD121a	MC38	1.430846	0.020875	-0.0004625	0.43847675	-0.001054788
B FIIhi_MC38	B FIIhi	CD122	MC38	1.40434	-0.005631	-0.0025085	0.43847675	-0.005720942
B FIIhi_MC38	B FIIhi	CD123	MC38	1.445024	0.035053	-0.0057285	0.43847675	-0.013064547
B FIIhi_MC38	B FIIhi	CD124	MC38	1.457747	0.047776	-0.0007295	0.43847675	-0.001663714
B FIIhi_MC38	B FIIhi	CD126	MC38	1.410922	0.000951	-0.0033295	0.43847675	-0.007593333
B FIIhi_MC38	B FIIhi	CD127	MC38	1.418827	0.008856	-0.0014905	0.43847675	-0.003399268
B FIIhi_MC38	B FIIhi	CD130	MC38	1.413735	0.003764	-0.0054955	0.43847675	-0.012533162
B FIIhi_MC38	B FIIhi	CD132	MC38	1.440225	0.030254	-0.0022025	0.43847675	-0.005023071
B FIIhi_MC38	B FIIhi	CD133	MC38	1.407325	-0.002646	-0.0166195	0.43847675	-0.037902808
B FIIhi_MC38	B FIIhi	CD134	MC38	1.437794	0.027823	-0.0037335	0.43847675	-0.008514705
B FIIhi_MC38	B FIIhi	CD135	MC38	1.437682	0.027711	-0.0056065	0.43847675	-0.012786311
B FIIhi_MC38	B FIIhi	CD137	MC38	1.421659	0.011688	0.0001035	0.43847675	0.000236044
B FIIhi_MC38	B FIIhi	CD138	MC38	1.425925	0.015954	-0.0091865	0.43847675	-0.02095094
B FIIhi_MC38	B FIIhi	CD14	MC38	1.432847	0.022876	8.85E-05	0.43847675	0.000201835
B FIIhi_MC38	B FIIhi	CD140a	MC38	1.416934	0.006963	0.0066065	0.43847675	0.015066933
B FIIhi_MC38	B FIIhi	CD140b	MC38	1.400512	-0.009459	-0.0053485	0.43847675	-0.01219791
B FIIhi_MC38	B FIIhi	CD144	MC38	1.447995	0.038024	-0.0065115	0.43847675	-0.014850274
B FIIhi_MC38	B FIIhi	CD146	MC38	1.418646	0.008675	0.0042005	0.43847675	0.009579755
B FIIhi_MC38	B FIIhi	CD147	MC38	1.414419	0.004448	-0.0106825	0.43847675	-0.024362751
B FIIhi_MC38	B FIIhi	CD150	MC38	1.616312	0.206341	-0.0074755	0.43847675	-0.017048794
B FIIhi_MC38	B FIIhi	CD152	MC38	1.411482	0.001511	-0.0094355	0.43847675	-0.021518815
B FIIhi_MC38	B FIIhi	CD153	MC38	1.412323	0.002352	-0.0086695	0.43847675	-0.019771858
B FIIhi_MC38	B FIIhi	CD154	MC38	1.4098	-0.000171	-0.0041785	0.43847675	-0.009529582
B FIIhi_MC38	B FIIhi	CD155	MC38	1.425739	0.015768	-0.0016355	0.43847675	-0.003729958
B FIIhi_MC38	B FIIhi	CD157	MC38	1.438985	0.029014	-0.0048965	0.43847675	-0.011167069
B FIIhi_MC38	B FIIhi	CD159a	MC38	1.420067	0.010096	-0.0053995	0.43847675	-0.012314222
B FIIhi_MC38	B FIIhi	CD16.2	MC38	1.417827	0.007856	-0.0049035	0.43847675	-0.011183033
B FIIhi_MC38	B FIIhi	CD16/3 2	MC38	1.435442	0.025471	-0.0067865	0.43847675	-0.015477445
B FIIhi_MC38	B FIIhi	CD160	MC38	1.364409	-0.045562	-0.0107245	0.43847675	-0.024458537
B FIIhi_MC38	B FIIhi	CD169	MC38	1.422321	0.01235	-0.0106465	0.43847675	-0.024280649
B FIIhi_MC38	B FIIhi	CD172a	MC38	1.421278	0.011307	-0.0062555	0.43847675	-0.014266435
B FIIhi_MC38	B FIIhi	CD178	MC38	1.412853	0.002882	-0.0017255	0.43847675	-0.003935214
B FIIhi_MC38	B FIIhi	CD179a (VpreB)	MC38	1.399391	-0.01058	-0.0056405	0.43847675	-0.012863852
B FIIhi_MC38	B FIIhi	CD18	MC38	1.499438	0.089467	-0.0048125	0.43847675	-0.010975496
B FIIhi_MC38	B FIIhi	CD180	MC38	2.028713	0.618742	-0.0838465	0.43847675	-0.191222226
B FIIhi_MC38	B FIIhi	CD182	MC38	1.434005	0.024034	-0.0051065	0.43847675	-0.011645999
B FIIhi_MC38	B FIIhi	CD183	MC38	1.406671	-0.0033	-0.0039715	0.43847675	-0.009057493
B FIIhi_MC38	B FIIhi	CD184	MC38	1.467683	0.057712	-0.0007475	0.43847675	-0.001704765
B FIIhi_MC38	B FIIhi	CD185	MC38	1.823809	0.413838	-0.0145135	0.43847675	-0.033099817
B FIIhi_MC38	B FIIhi	CD186 (CXCR6)	MC38	1.419922	0.009951	-0.0005465	0.43847675	-0.00124636
B FIIhi_MC38	B FIIhi	CD19	MC38	2.401691	0.99172	-0.0117225	0.43847675	-0.026734599
B FIIhi_MC38	B FIIhi	CD193	MC38	1.424131	0.01416	-0.0040235	0.43847675	-0.009176085
B FIIhi_MC38	B FIIhi	CD194	MC38	1.429828	0.019857	-0.0097185	0.43847675	-0.022164231
B FIIhi_MC38	B FIIhi	CD195	MC38	1.436465	0.026494	-0.0048245	0.43847675	-0.011002864
B FIIhi_MC38	B FIIhi	CD196	MC38	1.461913	0.051942	0.0042615	0.43847675	0.009718873
B FIIhi_MC38	B FIIhi	CD197	MC38	1.515164	0.105193	-0.0224845	0.43847675	-0.05127866
B FIIhi_MC38	B FIIhi	CD198	MC38	1.42727	0.017299	-0.0040985	0.43847675	-0.009347132
B FIIhi_MC38	B FIIhi	CD199	MC38	1.24035	-0.169621	-0.0381005	0.43847675	-0.086892863
B FIIhi_MC38	B FIIhi	CD1d	MC38	1.609361	0.19939	-0.0165825	0.43847675	-0.037818425
B FIIhi_MC38	B FIIhi	CD2	MC38	1.934096	0.524125	-0.0669305	0.43847675	-0.152643213
B FIIhi_MC38	B FIIhi	CD20	MC38	1.687077	0.277106	-0.0215975	0.43847675	-0.049255747
B FIIhi_MC38	B FIIhi	CD200	MC38	1.677644	0.267673	-0.0203845	0.43847675	-0.046489352
B FIIhi_MC38	B FIIhi	CD200R	MC38	1.424833	0.014862	-0.0088385	0.43847675	-0.020157283
B FIIhi_MC38	B FIIhi	CD200R 3	MC38	1.419509	0.009538	-0.0049345	0.43847675	-0.011253732
B FIIhi_MC38	B FIIhi	CD202b	MC38	1.414684	0.004713	-0.0011155	0.43847675	-0.002544035
B FIIhi_MC38	B FIIhi	CD205	MC38	1.435123	0.025152	-0.0083515	0.43847675	-0.01904662
B FIIhi_MC38	B FIIhi	CD207	MC38	1.411781	0.00181	0.0105695	0.43847675	0.024105041
B FIIhi_MC38	B FIIhi	CD21,CD35	MC38	2.100626	0.690655	0.1075745	0.43847675	0.245336839
B FIIhi_MC38	B FIIhi	CD210	MC38	1.429622	0.019651	-0.0029315	0.43847675	-0.006685645
B FIIhi_MC38	B FIIhi	CD22	MC38	2.28043	0.870459	-0.0497715	0.43847675	-0.113510009
B FIIhi_MC38	B FIIhi	CD223	MC38	1.407172	-0.002799	-0.0093615	0.43847675	-0.021350049
B FIIhi_MC38	B FIIhi	CD226	MC38	1.413415	0.003444	-0.0118185	0.43847675	-0.026953539
B FIIhi_MC38	B FIIhi	CD229 (Ly-9)	MC38	1.66131	0.251339	-0.0160155	0.43847675	-0.036525312
B FIIhi_MC38	B FIIhi	CD23	MC38	2.118376	0.708405	-0.0041435	0.43847675	-0.00944976
B FIIhi_MC38	B FIIhi	CD24	MC38	3.151623	1.741652	-0.1127085	0.43847675	-0.257045556
B FIIhi_MC38	B FIIhi	CD25	MC38	1.424224	0.014253	0.0132835	0.43847675	0.030294651
B FIIhi_MC38	B FIIhi	CD252	MC38	1.417478	0.007507	-0.0030025	0.43847675	-0.006847569
B FIIhi_MC38	B FIIhi	CD253	MC38	1.406638	-0.003333	-0.0015375	0.43847675	-0.003506457
B FIIhi_MC38	B FIIhi	CD254	MC38	1.422652	0.012681	0.0030715	0.43847675	0.007004932
B FIIhi_MC38	B FIIhi	CD255	MC38	1.421328	0.011357	-0.0094445	0.43847675	-0.02153934
B FIIhi_MC38	B FIIhi	CD262	MC38	1.409345	-0.000626	1.45E-05	0.43847675	3.31E-05
B FIIhi_MC38	B FIIhi	CD265	MC38	1.074121	-0.33585	0.0192025	0.43847675	0.043793656
B FIIhi_MC38	B FIIhi	CD267	MC38	1.473349	0.063378	-0.0138215	0.43847675	-0.031521626
B FIIhi_MC38	B FIIhi	CD268	MC38	1.487895	0.077924	0.0172935	0.43847675	0.039439948
B FIIhi_MC38	B FIIhi	CD27	MC38	1.409101	-0.00087	-0.0041095	0.43847675	-0.009372219
B FIIhi_MC38	B FIIhi	CD272	MC38	1.591405	0.181434	0.0101035	0.43847675	0.023042271
B FIIhi_MC38	B FIIhi	CD273	MC38	1.433848	0.023877	-0.0055285	0.43847675	-0.012608422
B FIIhi_MC38	B FIIhi	CD274	MC38	1.67485	0.264879	-0.0296645	0.43847675	-0.06765353
B FIIhi_MC38	B FIIhi	CD275	MC38	1.466987	0.057016	0.0131405	0.43847675	0.029968522
B FIIhi_MC38	B FIIhi	CD276	MC38	1.430939	0.020968	-0.0070825	0.43847675	-0.01615251
B FIIhi_MC38	B FIIhi	CD278	MC38	1.144443	-0.265528	-0.0237075	0.43847675	-0.054067861
B FIIhi_MC38	B FIIhi	CD279	MC38	1.44073	0.030759	-0.0071285	0.43847675	-0.016257418
B FIIhi_MC38	B FIIhi	CD28	MC38	0.450888	-0.959083	0.0139515	0.43847675	0.031818107
B FIIhi_MC38	B FIIhi	CD29	MC38	1.483228	0.073257	0.0015035	0.43847675	0.003428916
B FIIhi_MC38	B FIIhi	CD3	MC38	1.41241	0.002439	-0.0056345	0.43847675	-0.012850168
B FIIhi_MC38	B FIIhi	CD30	MC38	1.428851	0.01888	-0.0091175	0.43847675	-0.020793577
B FIIhi_MC38	B FIIhi	CD300c/ d	MC38	1.401364	-0.008607	-0.0100205	0.43847675	-0.022852979
B FIIhi_MC38	B FIIhi	CD300L G	MC38	1.458335	0.048364	0.0018285	0.43847675	0.004170118
B FIIhi_MC38	B FIIhi	CD301	MC38	1.41752	0.007549	-0.0059685	0.43847675	-0.013611896
B FIIhi_MC38	B FIIhi	CD301b	MC38	1.416836	0.006865	-0.0009265	0.43847675	-0.002112997
B FIIhi_MC38	B FIIhi	CD304	MC38	1.406023	-0.003948	-0.0048465	0.43847675	-0.011053038
B FIIhi_MC38	B FIIhi	CD309	MC38	1.418717	0.008746	0.0011525	0.43847675	0.002628418
B FIIhi_MC38	B FIIhi	CD31	MC38	1.6372	0.227229	-0.0172715	0.43847675	-0.039389774
B FIIhi_MC38	B FIIhi	CD317	MC38	1.416377	0.006406	-0.0040255	0.43847675	-0.009180646
B FIIhi_MC38	B FIIhi	CD319	MC38	1.533967	0.123996	-0.0231145	0.43847675	-0.052715452
B FIIhi_MC38	B FIIhi	CD324	MC38	1.461476	0.051505	-0.0028665	0.43847675	-0.006537405
B FIIhi_MC38	B FIIhi	CD326	MC38	1.41907	0.009099	-0.0068145	0.43847675	-0.015541303
B FIIhi_MC38	B FIIhi	CD335	MC38	1.436614	0.026643	-0.0094225	0.43847675	-0.021489167
B FIIhi_MC38	B FIIhi	CD339	MC38	1.409945	-2.60E-05	-0.0119695	0.43847675	-0.027297913
B FIIhi_MC38	B FIIhi	CD34 (v1)	MC38	1.404713	-0.005258	-0.0089525	0.43847675	-0.020417274
B FIIhi_MC38	B FIIhi	CD34 (v2)	MC38	1.435874	0.025903	-0.0127895	0.43847675	-0.029168023
B FIIhi_MC38	B FIIhi	CD351	MC38	1.431168	0.021197	-0.0010885	0.43847675	-0.002482458
B FIIhi_MC38	B FIIhi	CD355	MC38	1.402128	-0.007843	-0.0092305	0.43847675	-0.021051287
B FIIhi_MC38	B FIIhi	CD357	MC38	0.201079	-1.208892	0.0074255	0.43847675	0.016934763
B FIIhi_MC38	B FIIhi	CD36	MC38	1.415836	0.005865	0.0004225	0.43847675	0.000963563
B FIIhi_MC38	B FIIhi	CD365	MC38	1.401472	-0.008499	-0.0086535	0.43847675	-0.019735368
B FIIhi_MC38	B FIIhi	CD366	MC38	1.423431	0.01346	5.50E-06	0.43847675	1.25E-05
B FIIhi_MC38	B FIIhi	CD369	MC38	1.449355	0.039384	0.0042075	0.43847675	0.00959572
B FIIhi_MC38	B FIIhi	CD37	MC38	1.517283	0.107312	-0.0069895	0.43847675	-0.015940412
B FIIhi_MC38	B FIIhi	CD370	MC38	1.424022	0.014051	0.0069775	0.43847675	0.015913044
B FIIhi_MC38	B FIIhi	CD371	MC38	1.428128	0.018157	-0.0009145	0.43847675	-0.002085629
B FIIhi_MC38	B FIIhi	CD38	MC38	2.870168	1.460197	-0.0129085	0.43847675	-0.029439417
B FIIhi_MC38	B FIIhi	CD39	MC38	1.494834	0.084863	0.0104635	0.43847675	0.023863295
B FIIhi_MC38	B FIIhi	CD3e	MC38	1.419713	0.009742	-0.0046175	0.43847675	-0.010530775
B FIIhi_MC38	B FIIhi	CD4	MC38	1.456716	0.046745	-0.0040785	0.43847675	-0.009301519
B FIIhi_MC38	B FIIhi	CD40	MC38	1.590279	0.180308	0.0010515	0.43847675	0.002398075
B FIIhi_MC38	B FIIhi	CD41	MC38	1.402432	-0.007539	-0.0144485	0.43847675	-0.032951576
B FIIhi_MC38	B FIIhi	CD43	MC38	1.479382	0.069411	-0.0092945	0.43847675	-0.021197247
B FIIhi_MC38	B FIIhi	CD44	MC38	1.623745	0.213774	-0.0204405	0.43847675	-0.046617067
B FIIhi_MC38	B FIIhi	CD45	MC38	2.547459	1.137488	-0.0583755	0.43847675	-0.133132487
B FIIhi_MC38	B FIIhi	CD45.1	MC38	1.414957	0.004986	-0.0019205	0.43847675	-0.004379936
B FIIhi_MC38	B FIIhi	CD45.2	MC38	1.761885	0.351914	-0.0138835	0.43847675	-0.031663024
B FIIhi_MC38	B FIIhi	CD45R/ B220	MC38	2.744303	1.334332	-0.0195205	0.43847675	-0.044518894
B FIIhi_MC38	B FIIhi	CD45RB	MC38	3.512285	2.102314	0.0215685	0.43847675	0.049189609
B FIIhi_MC38	B FIIhi	CD47	MC38	1.607444	0.197473	-0.0169645	0.43847675	-0.038689623
B FIIhi_MC38	B FIIhi	CD48	MC38	2.277682	0.867711	-0.0812755	0.43847675	-0.185358745
B FIIhi_MC38	B FIIhi	CD49a	MC38	1.44127	0.031299	-0.0077465	0.43847675	-0.017666843
B FIIhi_MC38	B FIIhi	CD49b (v1)	MC38	1.40928	-0.000691	-0.0066855	0.43847675	-0.015247103
B FIIhi_MC38	B FIIhi	CD49b (v2)	MC38	1.396573	-0.013398	-0.0101445	0.43847675	-0.023135776
B FIIhi_MC38	B FIIhi	CD49d	MC38	1.604311	0.19434	-0.0913535	0.43847675	-0.20834286
B FIIhi_MC38	B FIIhi	CD49e	MC38	1.105578	-0.304393	0.0005105	0.43847675	0.001164258
B FIIhi_MC38	B FIIhi	CD5	MC38	1.415708	0.005737	-0.0037725	0.43847675	-0.008603649
B FIIhi_MC38	B FIIhi	CD51	MC38	1.413939	0.003968	-0.0097545	0.43847675	-0.022246333
B FIIhi_MC38	B FIIhi	CD54	MC38	1.647255	0.237284	-0.0114475	0.43847675	-0.026107428
B FIIhi_MC38	B FIIhi	CD55	MC38	1.991522	0.581551	0.0047875	0.43847675	0.010918481
B FIIhi_MC38	B FIIhi	CD59a	MC38	1.405462	-0.004509	-0.0113575	0.43847675	-0.025902172
B FIIhi_MC38	B FIIhi	CD6	MC38	1.431927	0.021956	-0.0009165	0.43847675	-0.002090191
B FIIhi_MC38	B FIIhi	CD61	MC38	1.427876	0.017905	-0.0118455	0.43847675	-0.027015115
B FIIhi_MC38	B FIIhi	CD62L	MC38	1.439967	0.029996	-0.0016285	0.43847675	-0.003713994
B FIIhi_MC38	B FIIhi	CD63	MC38	1.432377	0.022406	-0.0053225	0.43847675	-0.012138614
B FIIhi_MC38	B FIIhi	CD64	MC38	1.438125	0.028154	-0.0040015	0.43847675	-0.009125911
B FIIhi_MC38	B FIIhi	CD66a	MC38	1.713072	0.303101	-0.0454775	0.43847675	-0.103717016
B FIIhi_MC38	B FIIhi	CD69	MC38	1.417065	0.007094	-0.0074545	0.43847675	-0.017000901
B FIIhi_MC38	B FIIhi	CD70	MC38	1.427366	0.017395	0.0007915	0.43847675	0.001805113
B FIIhi_MC38	B FIIhi	CD71	MC38	1.54982	0.139849	-0.0168295	0.43847675	-0.038381739
B FIIhi_MC38	B FIIhi	CD73	MC38	1.414212	0.004241	-0.0056845	0.43847675	-0.012964199
B FIIhi_MC38	B FIIhi	CD79b	MC38	1.687781	0.27781	0.0238455	0.43847675	0.054382587
B FIIhi_MC38	B FIIhi	CD80	MC38	1.405517	-0.004454	0.0003435	0.43847675	0.000783394
B FIIhi_MC38	B FIIhi	CD81	MC38	1.555629	0.145658	0.0043335	0.43847675	0.009883078
B FIIhi_MC38	B FIIhi	CD83	MC38	1.417929	0.007958	0.0039215	0.43847675	0.008943462
B FIIhi_MC38	B FIIhi	CD84	MC38	1.514326	0.104355	0.0001325	0.43847675	0.000302182
B FIIhi_MC38	B FIIhi	CD85k	MC38	1.410649	0.000678	-0.0139315	0.43847675	-0.031772494
B FIIhi_MC38	B FIIhi	CD86	MC38	1.455115	0.045144	-0.0137275	0.43847675	-0.031307247
B FIIhi_MC38	B FIIhi	CD88	MC38	1.421374	0.011403	-0.0047275	0.43847675	-0.010781643
B FIIhi_MC38	B FIIhi	CD8a	MC38	1.417358	0.007387	-0.0023095	0.43847675	-0.005267098
B FIIhi_MC38	B FIIhi	CD8b	MC38	1.431474	0.021503	0.0007955	0.43847675	0.001814235
B FIIhi_MC38	B FIIhi	CD9	MC38	1.459239	0.049268	0.0007365	0.43847675	0.001679679
B FIIhi_MC38	B FIIhi	CD90.1	MC38	1.404981	-0.00499	-0.0059455	0.43847675	-0.013559442
B FIIhi_MC38	B FIIhi	CD90.2	MC38	1.436458	0.026487	-0.0018185	0.43847675	-0.004147312
B FIIhi_MC38	B FIIhi	CD93	MC38	1.413152	0.003181	-0.0084355	0.43847675	-0.019238192
B FIIhi_MC38	B FIIhi	CD94	MC38	1.409329	-0.000642	-0.0066405	0.43847675	-0.015144475
B FIIhi_MC38	B FIIhi	CD96	MC38	1.423623	0.013652	-0.0053915	0.43847675	-0.012295977
B FIIhi_MC38	B FIIhi	CD98	MC38	1.507941	0.09797	0.0026115	0.43847675	0.005955846
B FIIhi_MC38	B FIIhi	CX3CR1	MC38	1.396307	-0.013664	-0.0077605	0.43847675	-0.017698772
B FIIhi_MC38	B FIIhi	DcTRAIL -R1	MC38	1.411488	0.001517	-0.0035115	0.43847675	-0.008008406
B FIIhi_MC38	B FIIhi	DLL1	MC38	1.41138	0.001409	-0.0064325	0.43847675	-0.014670105
B FIIhi_MC38	B FIIhi	DLL4	MC38	1.411817	0.001846	-0.0019365	0.43847675	-0.004416426
B FIIhi_MC38	B FIIhi	DR3	MC38	1.40724	-0.002731	-0.0023795	0.43847675	-0.005426742
B FIIhi_MC38	B FIIhi	ESAM	MC38	0.745187	-0.664784	0.0158005	0.43847675	0.036034978
B FIIhi_MC38	B FIIhi	F4/80	MC38	1.421562	0.011591	-0.0013165	0.43847675	-0.00300244
B FIIhi_MC38	B FIIhi	Fce Ria	MC38	1.403579	-0.006392	-0.0099305	0.43847675	-0.022647723
B FIIhi_MC38	B FIIhi	FR4	MC38	1.402645	-0.007326	0.0012405	0.43847675	0.002829112
B FIIhi_MC38	B FIIhi	Galectin -9	MC38	1.477598	0.067627	-0.0136505	0.43847675	-0.031131639
B FIIhi_MC38	B FIIhi	GARP	MC38	1.407238	-0.002733	0.0049895	0.43847675	0.011379167
B FIIhi_MC38	B FIIhi	GITR Ligand	MC38	1.433107	0.023136	-0.0090425	0.43847675	-0.02062253
B FIIhi_MC38	B FIIhi	GL7	MC38	1.470565	0.060594	-0.0046215	0.43847675	-0.010539897
B FIIhi_MC38	B FIIhi	H-2	MC38	2.897701	1.48773	-0.0459725	0.43847675	-0.104845924
B FIIhi_MC38	B FIIhi	HVEM	MC38	1.495243	0.085272	0.0092905	0.43847675	0.021188125
B FIIhi_MC38	B FIIhi	I-A/I-E	MC38	3.451207	2.041236	0.0451915	0.43847675	0.103064758
B FIIhi_MC38	B FIIhi	IFN-g R b chain	MC38	1.416093	0.006122	-0.0095085	0.43847675	-0.0216853
B FIIhi_MC38	B FIIhi	IFNAR-1	MC38	1.418298	0.008327	0.0004935	0.43847675	0.001125487
B FIIhi_MC38	B FIIhi	Ig light chain k	MC38	3.5158	2.105829	-0.0423485	0.43847675	-0.096580948
B FIIhi_MC38	B FIIhi	IgD	MC38	3.067953	1.657982	0.0621205	0.43847675	0.141673418
B FIIhi_MC38	B FIIhi	IgM	MC38	1.573276	0.163305	0.0020205	0.43847675	0.004607998
B FIIhi_MC38	B FIIhi	IL-21R	MC38	1.436754	0.026783	-0.0010345	0.43847675	-0.002359304
B FIIhi_MC38	B FIIhi	IL-23R	MC38	1.430785	0.020814	-0.0074445	0.43847675	-0.016978095
B FIIhi_MC38	B FIIhi	IL-33Ra	MC38	1.434175	0.024204	-0.0089305	0.43847675	-0.0203671
B FIIhi_MC38	B FIIhi	Integrin b7	MC38	1.515796	0.105825	-0.0007545	0.43847675	-0.00172073
B FIIhi_MC38	B FIIhi	Jagged 2	MC38	1.415178	0.005207	-0.0039555	0.43847675	-0.009021003
B FIIhi_MC38	B FIIhi	JAML	MC38	1.409606	-0.000365	-0.0102765	0.43847675	-0.023436818
B FIIhi_MC38	B FIIhi	KLRG1	MC38	1.4158	0.005829	0.0107725	0.43847675	0.024568007
B FIIhi_MC38	B FIIhi	LAP	MC38	1.420749	0.010778	-0.0011605	0.43847675	-0.002646663
B FIIhi_MC38	B FIIhi	LPAM-1	MC38	1.464064	0.054093	-0.0103865	0.43847675	-0.023687687
B FIIhi_MC38	B FIIhi	LTbR	MC38	1.41899	0.009019	-0.0093245	0.43847675	-0.021265666
B FIIhi_MC38	B FIIhi	Ly- 6G/Ly- 6C	MC38	1.40206	-0.007911	-0.0054535	0.43847675	-0.012437376
B FIIhi_MC38	B FIIhi	Ly-49 C/F/I/H	MC38	1.423711	0.01374	-0.0099315	0.43847675	-0.022650004
B FIIhi_MC38	B FIIhi	Ly-49A	MC38	1.397969	-0.012002	-0.0083735	0.43847675	-0.019096794
B FIIhi_MC38	B FIIhi	Ly-51	MC38	1.420226	0.010255	-0.0064805	0.43847675	-0.014779575
B FIIhi_MC38	B FIIhi	Ly-6A/E	MC38	1.600855	0.190884	0.0433455	0.43847675	0.098854728
B FIIhi_MC38	B FIIhi	Ly-6C	MC38	1.583539	0.173568	-0.0012395	0.43847675	-0.002826832
B FIIhi_MC38	B FIIhi	Ly-6D	MC38	3.076618	1.666647	-0.1223005	0.43847675	-0.278921288
B FIIhi_MC38	B FIIhi	Ly-6G	MC38	1.41271	0.002739	0.0061875	0.43847675	0.014111353
B FIIhi_MC38	B FIIhi	Ly108	MC38	1.75029	0.340319	-0.0212065	0.43847675	-0.048364024
B FIIhi_MC38	B FIIhi	Ly49D	MC38	1.409777	-0.000194	-0.0079135	0.43847675	-0.018047707
B FIIhi_MC38	B FIIhi	Ly49H	MC38	1.405677	-0.004294	-0.0034865	0.43847675	-0.007951391
B FIIhi_MC38	B FIIhi	Ly6K	MC38	1.453911	0.04394	-0.0031315	0.43847675	-0.00714177
B FIIhi_MC38	B FIIhi	Mac-2	MC38	1.444588	0.034617	-0.0099465	0.43847675	-0.022684213
B FIIhi_MC38	B FIIhi	Mac-3	MC38	1.417412	0.007441	0.0032895	0.43847675	0.007502108
B FIIhi_MC38	B FIIhi	Mad CAM-1	MC38	1.423184	0.013213	-0.0046605	0.43847675	-0.010628842
B FIIhi_MC38	B FIIhi	MAIR-IV	MC38	1.420237	0.010266	0.0008775	0.43847675	0.002001246
B FIIhi_MC38	B FIIhi	MAIR-V	MC38	1.397478	-0.012493	-0.0033535	0.43847675	-0.007648068
B FIIhi_MC38	B FIIhi	MD-1	MC38	1.536203	0.126232	0.0046405	0.43847675	0.010583229
B FIIhi_MC38	B FIIhi	MERTK (Mer)	MC38	1.422932	0.012961	-0.0105975	0.43847675	-0.024168898
B FIIhi_MC38	B FIIhi	Mouse IgG1, k Isotype Ctrl	MC38	1.429065	0.019094	0.0032945	0.43847675	0.007513511
B FIIhi_MC38	B FIIhi	Mouse IgG2a, k Isotype Ctrl	MC38	1.41074	0.000769	-0.0009125	0.43847675	-0.002081068
B FIIhi_MC38	B FIIhi	Mouse IgG2b, k Isotype Ctrl	MC38	1.423742	0.013771	-0.0069175	0.43847675	-0.015776207
B FIIhi_MC38	B FIIhi	Mouse IgM, k Isotype Ctrl	MC38	1.412554	0.002583	-0.0032805	0.43847675	-0.007481583
B FIIhi_MC38	B FIIhi	NK-1.1	MC38	1.399259	-0.010712	-0.0135515	0.43847675	-0.030905858
B FIIhi_MC38	B FIIhi	NKG2D	MC38	1.411986	0.002015	-0.0042255	0.43847675	-0.009636771
B FIIhi_MC38	B FIIhi	Notch 1	MC38	1.415321	0.00535	0.0038705	0.43847675	0.00882715
B FIIhi_MC38	B FIIhi	Notch 2	MC38	1.424918	0.014947	0.0009795	0.43847675	0.00223387
B FIIhi_MC38	B FIIhi	Notch 3	MC38	1.4139	0.003929	-0.0053425	0.43847675	-0.012184226
B FIIhi_MC38	B FIIhi	Notch 4	MC38	1.411644	0.001673	-0.0103305	0.43847675	-0.023559972
B FIIhi_MC38	B FIIhi	PD-1H	MC38	1.452037	0.042066	-0.0030655	0.43847675	-0.006991249
B FIIhi_MC38	B FIIhi	PDC- TREM	MC38	1.443659	0.033688	-0.0035035	0.43847675	-0.007990161
B FIIhi_MC38	B FIIhi	PIR-A/B	MC38	1.438686	0.028715	-0.0064675	0.43847675	-0.014749927
B FIIhi_MC38	B FIIhi	Plexin B2	MC38	1.433819	0.023848	-0.0087615	0.43847675	-0.019981675
B FIIhi_MC38	B FIIhi	Podopla nin	MC38	1.41705	0.007079	-0.0053865	0.43847675	-0.012284574
B FIIhi_MC38	B FIIhi	RAE-1g	MC38	1.415756	0.005785	0.0007345	0.43847675	0.001675117
B FIIhi_MC38	B FIIhi	Rat IgG1, k Isotype Ctrl	MC38	1.409096	-0.000875	-0.0110425	0.43847675	-0.025183775
B FIIhi_MC38	B FIIhi	Rat IgG2a, k Isotype Ctrl	MC38	1.416491	0.00652	-0.0011535	0.43847675	-0.002630698
B FIIhi_MC38	B FIIhi	Rat IgG2b, k Isotype Ctrl	MC38	1.407045	-0.002926	-0.0023815	0.43847675	-0.005431303
B FIIhi_MC38	B FIIhi	Rat IgG2c,k Isotype Ctrl	MC38	1.412566	0.002595	0.0006795	0.43847675	0.001549683
B FIIhi_MC38	B FIIhi	Rat IgM, k Isotype Ctrl	MC38	1.419718	0.009747	0.0022005	0.43847675	0.00501851
B FIIhi_MC38	B FIIhi	Siglec H	MC38	1.412246	0.002275	-0.0036825	0.43847675	-0.008398393
B FIIhi_MC38	B FIIhi	SSEA-1	MC38	1.398618	-0.011353	-0.0092115	0.43847675	-0.021007955
B FIIhi_MC38	B FIIhi	Syrian Hamster IgG Isotype Ctrl	MC38	1.414373	0.004402	-0.0016205	0.43847675	-0.003695749
B FIIhi_MC38	B FIIhi	TCR b chain	MC38	1.417009	0.007038	-0.0008475	0.43847675	-0.001932828
B FIIhi_MC38	B FIIhi	TCR g/d	MC38	1.405061	-0.00491	-0.0076615	0.43847675	-0.01747299
B FIIhi_MC38	B FIIhi	TCR Vg1.1 + Vg1.2	MC38	1.41777	0.007799	-0.0011585	0.43847675	-0.002642101
B FIIhi_MC38	B FIIhi	TER-119	MC38	1.400751	-0.00922	-0.0044265	0.43847675	-0.010095176
B FIIhi_MC38	B FIIhi	TIGIT	MC38	1.425136	0.015165	-0.0099465	0.43847675	-0.022684213
B FIIhi_MC38	B FIIhi	Tim-2	MC38	1.403965	-0.006006	-0.0133915	0.43847675	-0.030540958
B FIIhi_MC38	B FIIhi	Tim-4	MC38	1.437353	0.027382	0.0088105	0.43847675	0.020093426
B FIIhi_MC38	B FIIhi	TLR4 (CD284) /MD2 Complex	MC38	1.416056	0.006085	-0.0131445	0.43847675	-0.029977644
B FIIhi_MC38	B FIIhi	TLT-2	MC38	1.405752	-0.004219	-0.0091085	0.43847675	-0.020773051
B FIIhi_MC38	B FIIhi	Trem- like 4	MC38	1.419083	0.009112	-0.0101685	0.43847675	-0.023190511
B FIIhi_MC38	B FIIhi	VISTA	MC38	1.42452	0.014549	-0.0136795	0.43847675	-0.031197777
B FIIhi_MC38	B FIIhi	XCR1	MC38	1.422889	0.012918	0.0036995	0.43847675	0.008437163
B FIIhi_NIL-B6	B FIIhi	33D1	NIL-B6	1.428828	0.0137875	0	0.43847675	0
B FIIhi_NIL-B6	B FIIhi	4-1BB Ligand	NIL-B6	1.421219	0.0061785	0	0.43847675	0
B FIIhi_NIL-B6	B FIIhi	Armenian Hamster IgG Isotype Ctrl	NIL-B6	1.442813	0.0277725	0	0.43847675	0
B FIIhi_NIL-B6	B FIIhi	B7-H4	NIL-B6	1.424517	0.0094765	0	0.43847675	0
B FIIhi_NIL-B6	B FIIhi	CD100	NIL-B6	1.809414	0.3943735	0	0.43847675	0
B FIIhi_NIL-B6	B FIIhi	CD103	NIL-B6	1.428813	0.0137725	0	0.43847675	0
B FIIhi_NIL-B6	B FIIhi	CD104	NIL-B6	1.416106	0.0010655	0	0.43847675	0
B FIIhi_NIL-B6	B FIIhi	CD105	NIL-B6	1.427908	0.0128675	0	0.43847675	0
B FIIhi_NIL-B6	B FIIhi	CD106	NIL-B6	1.439058	0.0240175	0	0.43847675	0
B FIIhi_NIL-B6	B FIIhi	CD107a	NIL-B6	1.460041	0.0450005	0	0.43847675	0
B FIIhi_NIL-B6	B FIIhi	CD115	NIL-B6	1.415755	0.0007145	0	0.43847675	0
B FIIhi_NIL-B6	B FIIhi	CD117	NIL-B6	1.414765	-0.0002755	0	0.43847675	0
B FIIhi_NIL-B6	B FIIhi	CD11a	NIL-B6	1.960199	0.5451585	0	0.43847675	0
B FIIhi_NIL-B6	B FIIhi	CD11b	NIL-B6	1.428445	0.0134045	0	0.43847675	0
B FIIhi_NIL-B6	B FIIhi	CD11c	NIL-B6	1.417123	0.0020825	0	0.43847675	0
B FIIhi_NIL-B6	B FIIhi	CD120a	NIL-B6	1.446433	0.0313925	0	0.43847675	0
B FIIhi_NIL-B6	B FIIhi	CD120b	NIL-B6	1.418033	0.0029925	0	0.43847675	0
B FIIhi_NIL-B6	B FIIhi	CD121a	NIL-B6	1.436378	0.0213375	0	0.43847675	0
B FIIhi_NIL-B6	B FIIhi	CD122	NIL-B6	1.411918	-0.0031225	0	0.43847675	0
B FIIhi_NIL-B6	B FIIhi	CD123	NIL-B6	1.455822	0.0407815	0	0.43847675	0
B FIIhi_NIL-B6	B FIIhi	CD124	NIL-B6	1.463546	0.0485055	0	0.43847675	0
B FIIhi_NIL-B6	B FIIhi	CD126	NIL-B6	1.419321	0.0042805	0	0.43847675	0
B FIIhi_NIL-B6	B FIIhi	CD127	NIL-B6	1.425387	0.0103465	0	0.43847675	0
B FIIhi_NIL-B6	B FIIhi	CD130	NIL-B6	1.4243	0.0092595	0	0.43847675	0
B FIIhi_NIL-B6	B FIIhi	CD132	NIL-B6	1.447497	0.0324565	0	0.43847675	0
B FIIhi_NIL-B6	B FIIhi	CD133	NIL-B6	1.429014	0.0139735	0	0.43847675	0
B FIIhi_NIL-B6	B FIIhi	CD134	NIL-B6	1.446597	0.0315565	0	0.43847675	0
B FIIhi_NIL-B6	B FIIhi	CD135	NIL-B6	1.448358	0.0333175	0	0.43847675	0
B FIIhi_NIL-B6	B FIIhi	CD137	NIL-B6	1.426625	0.0115845	0	0.43847675	0
B FIIhi_NIL-B6	B FIIhi	CD138	NIL-B6	1.440181	0.0251405	0	0.43847675	0
B FIIhi_NIL-B6	B FIIhi	CD14	NIL-B6	1.437828	0.0227875	0	0.43847675	0
B FIIhi_NIL-B6	B FIIhi	CD140a	NIL-B6	1.415397	0.0003565	0	0.43847675	0
B FIIhi_NIL-B6	B FIIhi	CD140b	NIL-B6	1.41093	-0.0041105	0	0.43847675	0
B FIIhi_NIL-B6	B FIIhi	CD144	NIL-B6	1.459576	0.0445355	0	0.43847675	0
B FIIhi_NIL-B6	B FIIhi	CD146	NIL-B6	1.419515	0.0044745	0	0.43847675	0
B FIIhi_NIL-B6	B FIIhi	CD147	NIL-B6	1.430171	0.0151305	0	0.43847675	0
B FIIhi_NIL-B6	B FIIhi	CD150	NIL-B6	1.628857	0.2138165	0	0.43847675	0
B FIIhi_NIL-B6	B FIIhi	CD152	NIL-B6	1.425987	0.0109465	0	0.43847675	0
B FIIhi_NIL-B6	B FIIhi	CD153	NIL-B6	1.426062	0.0110215	0	0.43847675	0
B FIIhi_NIL-B6	B FIIhi	CD154	NIL-B6	1.419048	0.0040075	0	0.43847675	0
B FIIhi_NIL-B6	B FIIhi	CD155	NIL-B6	1.432444	0.0174035	0	0.43847675	0
B FIIhi_NIL-B6	B FIIhi	CD157	NIL-B6	1.448951	0.0339105	0	0.43847675	0
B FIIhi_NIL-B6	B FIIhi	CD159a	NIL-B6	1.430536	0.0154955	0	0.43847675	0
B FIIhi_NIL-B6	B FIIhi	CD16.2	NIL-B6	1.4278	0.0127595	0	0.43847675	0
B FIIhi_NIL-B6	B FIIhi	CD16/3 2	NIL-B6	1.447298	0.0322575	0	0.43847675	0
B FIIhi_NIL-B6	B FIIhi	CD160	NIL-B6	1.380203	-0.0348375	0	0.43847675	0
B FIIhi_NIL-B6	B FIIhi	CD169	NIL-B6	1.438037	0.0229965	0	0.43847675	0
B FIIhi_NIL-B6	B FIIhi	CD172a	NIL-B6	1.432603	0.0175625	0	0.43847675	0
B FIIhi_NIL-B6	B FIIhi	CD178	NIL-B6	1.419648	0.0046075	0	0.43847675	0
B FIIhi_NIL-B6	B FIIhi	CD179a (VpreB)	NIL-B6	1.410101	-0.0049395	0	0.43847675	0
B FIIhi_NIL-B6	B FIIhi	CD18	NIL-B6	1.50932	0.0942795	0	0.43847675	0
B FIIhi_NIL-B6	B FIIhi	CD180	NIL-B6	2.117629	0.7025885	0	0.43847675	0
B FIIhi_NIL-B6	B FIIhi	CD182	NIL-B6	1.444181	0.0291405	0	0.43847675	0
B FIIhi_NIL-B6	B FIIhi	CD183	NIL-B6	1.415712	0.0006715	0	0.43847675	0
B FIIhi_NIL-B6	B FIIhi	CD184	NIL-B6	1.4735	0.0584595	0	0.43847675	0
B FIIhi_NIL-B6	B FIIhi	CD185	NIL-B6	1.843392	0.4283515	0	0.43847675	0
B FIIhi_NIL-B6	B FIIhi	CD186 (CXCR6)	NIL-B6	1.425538	0.0104975	0	0.43847675	0
B FIIhi_NIL-B6	B FIIhi	CD19	NIL-B6	2.418483	1.0034425	0	0.43847675	0
B FIIhi_NIL-B6	B FIIhi	CD193	NIL-B6	1.433224	0.0181835	0	0.43847675	0
B FIIhi_NIL-B6	B FIIhi	CD194	NIL-B6	1.444616	0.0295755	0	0.43847675	0
B FIIhi_NIL-B6	B FIIhi	CD195	NIL-B6	1.446359	0.0313185	0	0.43847675	0
B FIIhi_NIL-B6	B FIIhi	CD196	NIL-B6	1.462721	0.0476805	0	0.43847675	0
B FIIhi_NIL-B6	B FIIhi	CD197	NIL-B6	1.542718	0.1276775	0	0.43847675	0
B FIIhi_NIL-B6	B FIIhi	CD198	NIL-B6	1.436438	0.0213975	0	0.43847675	0
B FIIhi_NIL-B6	B FIIhi	CD199	NIL-B6	1.28352	-0.1315205	0	0.43847675	0
B FIIhi_NIL-B6	B FIIhi	CD1d	NIL-B6	1.631013	0.2159725	0	0.43847675	0
B FIIhi_NIL-B6	B FIIhi	CD2	NIL-B6	2.006096	0.5910555	0	0.43847675	0
B FIIhi_NIL-B6	B FIIhi	CD20	NIL-B6	1.713744	0.2987035	0	0.43847675	0
B FIIhi_NIL-B6	B FIIhi	CD200	NIL-B6	1.703098	0.2880575	0	0.43847675	0
B FIIhi_NIL-B6	B FIIhi	CD200R	NIL-B6	1.438741	0.0237005	0	0.43847675	0
B FIIhi_NIL-B6	B FIIhi	CD200R 3	NIL-B6	1.429513	0.0144725	0	0.43847675	0
B FIIhi_NIL-B6	B FIIhi	CD202b	NIL-B6	1.420869	0.0058285	0	0.43847675	0
B FIIhi_NIL-B6	B FIIhi	CD205	NIL-B6	1.448544	0.0335035	0	0.43847675	0
B FIIhi_NIL-B6	B FIIhi	CD207	NIL-B6	1.406281	-0.0087595	0	0.43847675	0
B FIIhi_NIL-B6	B FIIhi	CD21,CD35	NIL-B6	1.998121	0.5830805	0	0.43847675	0
B FIIhi_NIL-B6	B FIIhi	CD210	NIL-B6	1.437623	0.0225825	0	0.43847675	0
B FIIhi_NIL-B6	B FIIhi	CD22	NIL-B6	2.335271	0.9202305	0	0.43847675	0
B FIIhi_NIL-B6	B FIIhi	CD223	NIL-B6	1.421603	0.0065625	0	0.43847675	0
B FIIhi_NIL-B6	B FIIhi	CD226	NIL-B6	1.430303	0.0152625	0	0.43847675	0
B FIIhi_NIL-B6	B FIIhi	CD229 (Ly-9)	NIL-B6	1.682395	0.2673545	0	0.43847675	0
B FIIhi_NIL-B6	B FIIhi	CD23	NIL-B6	2.127589	0.7125485	0	0.43847675	0
B FIIhi_NIL-B6	B FIIhi	CD24	NIL-B6	3.269401	1.8543605	0	0.43847675	0
B FIIhi_NIL-B6	B FIIhi	CD25	NIL-B6	1.41601	0.0009695	0	0.43847675	0
B FIIhi_NIL-B6	B FIIhi	CD252	NIL-B6	1.42555	0.0105095	0	0.43847675	0
B FIIhi_NIL-B6	B FIIhi	CD253	NIL-B6	1.413245	-0.0017955	0	0.43847675	0
B FIIhi_NIL-B6	B FIIhi	CD254	NIL-B6	1.42465	0.0096095	0	0.43847675	0
B FIIhi_NIL-B6	B FIIhi	CD255	NIL-B6	1.435842	0.0208015	0	0.43847675	0
B FIIhi_NIL-B6	B FIIhi	CD262	NIL-B6	1.4144	-0.0006405	0	0.43847675	0
B FIIhi_NIL-B6	B FIIhi	CD265	NIL-B6	1.059988	-0.3550525	0	0.43847675	0
B FIIhi_NIL-B6	B FIIhi	CD267	NIL-B6	1.49224	0.0771995	0	0.43847675	0
B FIIhi_NIL-B6	B FIIhi	CD268	NIL-B6	1.475671	0.0606305	0	0.43847675	0
B FIIhi_NIL-B6	B FIIhi	CD27	NIL-B6	1.41828	0.0032395	0	0.43847675	0
B FIIhi_NIL-B6	B FIIhi	CD272	NIL-B6	1.586371	0.1713305	0	0.43847675	0
B FIIhi_NIL-B6	B FIIhi	CD273	NIL-B6	1.444446	0.0294055	0	0.43847675	0
B FIIhi_NIL-B6	B FIIhi	CD274	NIL-B6	1.709584	0.2945435	0	0.43847675	0
B FIIhi_NIL-B6	B FIIhi	CD275	NIL-B6	1.458916	0.0438755	0	0.43847675	0
B FIIhi_NIL-B6	B FIIhi	CD276	NIL-B6	1.443091	0.0280505	0	0.43847675	0
B FIIhi_NIL-B6	B FIIhi	CD278	NIL-B6	1.17322	-0.2418205	0	0.43847675	0
B FIIhi_NIL-B6	B FIIhi	CD279	NIL-B6	1.452928	0.0378875	0	0.43847675	0
B FIIhi_NIL-B6	B FIIhi	CD28	NIL-B6	0.442006	-0.9730345	0	0.43847675	0
B FIIhi_NIL-B6	B FIIhi	CD29	NIL-B6	1.486794	0.0717535	0	0.43847675	0
B FIIhi_NIL-B6	B FIIhi	CD3	NIL-B6	1.423114	0.0080735	0	0.43847675	0
B FIIhi_NIL-B6	B FIIhi	CD30	NIL-B6	1.443038	0.0279975	0	0.43847675	0
B FIIhi_NIL-B6	B FIIhi	CD300c/ d	NIL-B6	1.416454	0.0014135	0	0.43847675	0
B FIIhi_NIL-B6	B FIIhi	CD300L G	NIL-B6	1.461576	0.0465355	0	0.43847675	0
B FIIhi_NIL-B6	B FIIhi	CD301	NIL-B6	1.428558	0.0135175	0	0.43847675	0
B FIIhi_NIL-B6	B FIIhi	CD301b	NIL-B6	1.422832	0.0077915	0	0.43847675	0
B FIIhi_NIL-B6	B FIIhi	CD304	NIL-B6	1.415939	0.0008985	0	0.43847675	0
B FIIhi_NIL-B6	B FIIhi	CD309	NIL-B6	1.422634	0.0075935	0	0.43847675	0
B FIIhi_NIL-B6	B FIIhi	CD31	NIL-B6	1.659541	0.2445005	0	0.43847675	0
B FIIhi_NIL-B6	B FIIhi	CD317	NIL-B6	1.425472	0.0104315	0	0.43847675	0
B FIIhi_NIL-B6	B FIIhi	CD319	NIL-B6	1.562151	0.1471105	0	0.43847675	0
B FIIhi_NIL-B6	B FIIhi	CD324	NIL-B6	1.469412	0.0543715	0	0.43847675	0
B FIIhi_NIL-B6	B FIIhi	CD326	NIL-B6	1.430954	0.0159135	0	0.43847675	0
B FIIhi_NIL-B6	B FIIhi	CD335	NIL-B6	1.451106	0.0360655	0	0.43847675	0
B FIIhi_NIL-B6	B FIIhi	CD339	NIL-B6	1.426984	0.0119435	0	0.43847675	0
B FIIhi_NIL-B6	B FIIhi	CD34 (v1)	NIL-B6	1.418735	0.0036945	0	0.43847675	0
B FIIhi_NIL-B6	B FIIhi	CD34 (v2)	NIL-B6	1.453733	0.0386925	0	0.43847675	0
B FIIhi_NIL-B6	B FIIhi	CD351	NIL-B6	1.437326	0.0222855	0	0.43847675	0
B FIIhi_NIL-B6	B FIIhi	CD355	NIL-B6	1.416428	0.0013875	0	0.43847675	0
B FIIhi_NIL-B6	B FIIhi	CD357	NIL-B6	0.198723	-1.2163175	0	0.43847675	0
B FIIhi_NIL-B6	B FIIhi	CD36	NIL-B6	1.420483	0.0054425	0	0.43847675	0
B FIIhi_NIL-B6	B FIIhi	CD365	NIL-B6	1.415195	0.0001545	0	0.43847675	0
B FIIhi_NIL-B6	B FIIhi	CD366	NIL-B6	1.428495	0.0134545	0	0.43847675	0
B FIIhi_NIL-B6	B FIIhi	CD369	NIL-B6	1.450217	0.0351765	0	0.43847675	0
B FIIhi_NIL-B6	B FIIhi	CD37	NIL-B6	1.529342	0.1143015	0	0.43847675	0
B FIIhi_NIL-B6	B FIIhi	CD370	NIL-B6	1.422114	0.0070735	0	0.43847675	0
B FIIhi_NIL-B6	B FIIhi	CD371	NIL-B6	1.434112	0.0190715	0	0.43847675	0
B FIIhi_NIL-B6	B FIIhi	CD38	NIL-B6	2.888146	1.4731055	0	0.43847675	0
B FIIhi_NIL-B6	B FIIhi	CD39	NIL-B6	1.48944	0.0743995	0	0.43847675	0
B FIIhi_NIL-B6	B FIIhi	CD3e	NIL-B6	1.4294	0.0143595	0	0.43847675	0
B FIIhi_NIL-B6	B FIIhi	CD4	NIL-B6	1.465864	0.0508235	0	0.43847675	0
B FIIhi_NIL-B6	B FIIhi	CD40	NIL-B6	1.594297	0.1792565	0	0.43847675	0
B FIIhi_NIL-B6	B FIIhi	CD41	NIL-B6	1.42195	0.0069095	0	0.43847675	0
B FIIhi_NIL-B6	B FIIhi	CD43	NIL-B6	1.493746	0.0787055	0	0.43847675	0
B FIIhi_NIL-B6	B FIIhi	CD44	NIL-B6	1.649255	0.2342145	0	0.43847675	0
B FIIhi_NIL-B6	B FIIhi	CD45	NIL-B6	2.610904	1.1958635	0	0.43847675	0
[truncated: 55,457 more rows]
