# Supplementary material for: Identifying cancer-associated leukocyte profiles using high-resolution flow cytometry screening and machine learning
Source: Front Immunol. 2023 Aug 3;14:1211064. doi: 10.3389/fimmu.2023.1211064 (PMC10435879; doi:10.3389/fimmu.2023.1211064)
Supplement: Supplementary file 4 [file DataSheet_3.csv]

population	barcode	leukocyte	proportion	total_spleen_counts_not_accounting_barcodefreq	3_spleen_mg	1_spleen_mg	pop_count_per_spleen	cell_per_mg
B FIIhi_4T1	4T1	B FIIhi	4.316139817	697378126.5	1327	442.3333333	30099814.99	68047.81084
B FIIhi_4T1.2	4T1.2	B FIIhi	13.05051942	688650509.9	1311	437	89872468.53	205657.8227
B FIIhi_4T1.Br4	4T1.Br4	B FIIhi	4.096395667	358311800.2	682	227.3333333	14677869.06	64565.40642
B FIIhi_AT3-OVA	AT3-OVA	B FIIhi	3.000515702	152327386.7	290	96.66666667	4570607.156	47282.143
B FIIhi_B16-F10	B16-F10	B FIIhi	3.454862008	161797193.4	308	102.6666667	5589869.765	54446.78341
B FIIhi_CT26	CT26	B FIIhi	8.043156833	263705056	502	167.3333333	21210211.23	126754.2504
B FIIhi_MC38	MC38	B FIIhi	2.717627323	115555555.6	220	73.33333333	3140369.352	42823.21844
B FIIhi_NIL-B6	NIL-B6	B FIIhi	3.355464055	119252379.3	227	75.66666667	4001470.722	52882.87298
B FIIhi_NIL-BC	NIL-BC	B FIIhi	7.837730712	186470155.8	355	118.3333333	14615028.67	123507.2846
B FIIlo_4T1	4T1	B FIIlo	8.161438491	697378126.5	1327	442.3333333	56916086.84	128672.3893
B FIIlo_4T1.2	4T1.2	B FIIlo	11.16786164	688650509.9	1311	437	76907536.13	175989.7852
B FIIlo_4T1.Br4	4T1.Br4	B FIIlo	16.27417622	358311800.2	682	227.3333333	58312293.78	256505.6912
B FIIlo_AT3-OVA	AT3-OVA	B FIIlo	45.09100779	152327386.7	290	96.66666667	68685953.8	710544.3497
B FIIlo_B16-F10	B16-F10	B FIIlo	45.96224369	161797193.4	308	102.6666667	74365620.31	724340.4574
B FIIlo_CT26	CT26	B FIIlo	31.75445816	263705056	502	167.3333333	83738111.67	500426.9623
B FIIlo_MC38	MC38	B FIIlo	41.54169358	115555555.6	220	73.33333333	48003734.82	654596.384
B FIIlo_NIL-B6	NIL-B6	B FIIlo	46.70506274	119252379.3	227	75.66666667	55696898.57	736082.3599
B FIIlo_NIL-BC	NIL-BC	B FIIlo	36.78018422	186470155.8	355	118.3333333	68584066.82	579583.6634
CD4 6C-_4T1	4T1	CD4 6C-	9.366017642	697378126.5	1327	442.3333333	65316558.36	147663.6587
CD4 6C-_4T1.2	4T1.2	CD4 6C-	9.104231337	688650509.9	1311	437	62696335.52	143469.8753
CD4 6C-_4T1.Br4	4T1.Br4	CD4 6C-	22.18022633	358311800.2	682	227.3333333	79474368.25	349593.9953
CD4 6C-_AT3-OVA	AT3-OVA	CD4 6C-	13.2210732	152327386.7	290	96.66666667	20139315.3	208337.7445
CD4 6C-_B16-F10	B16-F10	CD4 6C-	12.25121808	161797193.4	308	102.6666667	19822127.01	193072.6656
CD4 6C-_CT26	CT26	CD4 6C-	18.62427888	263705056	502	167.3333333	49113165.05	293504.9705
CD4 6C-_MC38	MC38	CD4 6C-	11.24967209	115555555.6	220	73.33333333	12999621.09	177267.5603
CD4 6C-_NIL-B6	NIL-B6	CD4 6C-	13.57405622	119252379.3	227	75.66666667	16187385.01	213930.1984
CD4 6C-_NIL-BC	NIL-BC	CD4 6C-	22.98283558	186470155.8	355	118.3333333	42856129.31	362164.4732
CD4 6C+_4T1	4T1	CD4 6C+	0.313702088	697378126.5	1327	442.3333333	2187689.744	4945.794448
CD4 6C+_4T1.2	4T1.2	CD4 6C+	0.129444047	688650509.9	1311	437	891417.0897	2039.856041
CD4 6C+_4T1.Br4	4T1.Br4	CD4 6C+	0.086841002	358311800.2	682	227.3333333	311161.5576	1368.745855
CD4 6C+_AT3-OVA	AT3-OVA	CD4 6C+	7.190836794	152327386.7	290	96.66666667	10953613.77	113313.2459
CD4 6C+_B16-F10	B16-F10	CD4 6C+	6.747241017	161797193.4	308	102.6666667	10916846.6	106332.9214
CD4 6C+_CT26	CT26	CD4 6C+	0.261438923	263705056	502	167.3333333	689427.6583	4120.085608
CD4 6C+_MC38	MC38	CD4 6C+	7.435558857	115555555.6	220	73.33333333	8592201.349	117166.382
CD4 6C+_NIL-B6	NIL-B6	CD4 6C+	6.911506726	119252379.3	227	75.66666667	8242136.216	108926.9103
CD4 6C+_NIL-BC	NIL-BC	CD4 6C+	0.15100729	186470155.8	355	118.3333333	281583.5289	2379.579118
CD8 6C-_4T1	4T1	CD8 6C-	1.801569317	697378126.5	1327	442.3333333	12563750.35	28403.35422
CD8 6C-_4T1.2	4T1.2	CD8 6C-	1.590700866	688650509.9	1311	437	10954369.62	25067.20738
CD8 6C-_4T1.Br4	4T1.Br4	CD8 6C-	4.760955596	358311800.2	682	227.3333333	17059065.7	75039.87847
CD8 6C-_AT3-OVA	AT3-OVA	CD8 6C-	8.907960807	152327386.7	290	96.66666667	13569263.91	140371.6956
CD8 6C-_B16-F10	B16-F10	CD8 6C-	8.212385724	161797193.4	308	102.6666667	13287409.61	129422.8209
CD8 6C-_CT26	CT26	CD8 6C-	4.167826707	263705056	502	167.3333333	10990769.75	65681.89096
CD8 6C-_MC38	MC38	CD8 6C-	9.248155439	115555555.6	220	73.33333333	10686757.4	145728.51
CD8 6C-_NIL-B6	NIL-B6	CD8 6C-	8.855642264	119252379.3	227	75.66666667	10560564.1	139566.9265
CD8 6C-_NIL-BC	NIL-BC	CD8 6C-	6.279188998	186470155.8	355	118.3333333	11708813.51	98947.71981
CD8 6C+_4T1	4T1	CD8 6C+	2.583578047	697378126.5	1327	442.3333333	18017308.18	40732.42242
CD8 6C+_4T1.2	4T1.2	CD8 6C+	2.82262768	688650509.9	1311	437	19438039.91	44480.64053
CD8 6C+_4T1.Br4	4T1.Br4	CD8 6C+	6.083287632	358311800.2	682	227.3333333	21797137.43	95881.8362
CD8 6C+_AT3-OVA	AT3-OVA	CD8 6C+	5.617132155	152327386.7	290	96.66666667	8556430.619	88514.79951
CD8 6C+_B16-F10	B16-F10	CD8 6C+	5.317283026	161797193.4	308	102.6666667	8603214.701	83797.54576
CD8 6C+_CT26	CT26	CD8 6C+	6.830355311	263705056	502	167.3333333	18011992.3	107641.3883
CD8 6C+_MC38	MC38	CD8 6C+	4.934737705	115555555.6	220	73.33333333	5702363.572	77759.50326
CD8 6C+_NIL-B6	NIL-B6	CD8 6C+	4.89533842	119252379.3	227	75.66666667	5837807.541	77151.6415
CD8 6C+_NIL-BC	NIL-BC	CD8 6C+	8.6466214	186470155.8	355	118.3333333	16123368.4	136253.8175
DC CIIhi_4T1	4T1	DC CIIhi	0.307711449	697378126.5	1327	442.3333333	2145912.338	4851.346658
DC CIIhi_4T1.2	4T1.2	DC CIIhi	0.126499563	688650509.9	1311	437	871139.8856	1993.455116
DC CIIhi_4T1.Br4	4T1.Br4	DC CIIhi	0.067554973	358311800.2	682	227.3333333	242057.4399	1064.768797
DC CIIhi_AT3-OVA	AT3-OVA	DC CIIhi	0.174144342	152327386.7	290	96.66666667	265269.5253	2744.167503
DC CIIhi_B16-F10	B16-F10	DC CIIhi	0.09867345	161797193.4	308	102.6666667	159650.8727	1555.040968
DC CIIhi_CT26	CT26	DC CIIhi	0.296378788	263705056	502	167.3333333	781565.8489	4670.712245
DC CIIhi_MC38	MC38	DC CIIhi	0.22749768	115555555.6	220	73.33333333	262886.2081	3584.811929
DC CIIhi_NIL-B6	NIL-B6	DC CIIhi	0.112705061	119252379.3	227	75.66666667	134403.4668	1776.257271
DC CIIhi_NIL-BC	NIL-BC	DC CIIhi	0.0673178	186470155.8	355	118.3333333	125527.6065	1060.796675
Eos C-_4T1	4T1	Eos C-	1.893732986	697378126.5	1327	442.3333333	13206479.62	29856.39703
Eos C-_4T1.2	4T1.2	Eos C-	4.08660407	688650509.9	1311	437	28142419.77	64399.1299
Eos C-_4T1.Br4	4T1.Br4	Eos C-	3.341870185	358311800.2	682	227.3333333	11974315.22	52672.94086
Eos C-_AT3-OVA	AT3-OVA	Eos C-	0.062861331	152327386.7	290	96.66666667	95755.02276	990.5692009
Eos C-_B16-F10	B16-F10	Eos C-	0.142253327	161797193.4	308	102.6666667	230161.8906	2241.836596
Eos C-_CT26	CT26	Eos C-	0.575454024	263705056	502	167.3333333	1517501.356	9068.733206
Eos C-_MC38	MC38	Eos C-	0.24458205	115555555.6	220	73.33333333	282628.1468	3854.020183
Eos C-_NIL-B6	NIL-B6	Eos C-	0.028791701	119252379.3	227	75.66666667	34334.78848	453.7637244
Eos C-_NIL-BC	NIL-BC	Eos C-	0.330126493	186470155.8	355	118.3333333	615587.3858	5202.146924
Eos C+_4T1	4T1	Eos C+	0.319462317	697378126.5	1327	442.3333333	2227860.321	5036.609619
Eos C+_4T1.2	4T1.2	Eos C+	0.269307038	688650509.9	1311	437	1854584.29	4243.899978
Eos C+_4T1.Br4	4T1.Br4	Eos C+	0.231001376	358311800.2	682	227.3333333	827705.1888	3640.931916
Eos C+_AT3-OVA	AT3-OVA	Eos C+	0.51049046	152327386.7	290	96.66666667	777616.7771	8044.311487
Eos C+_B16-F10	B16-F10	Eos C+	1.18591068	161797193.4	308	102.6666667	1918770.196	18689.32009
Eos C+_CT26	CT26	Eos C+	0.161499819	263705056	502	167.3333333	425883.1881	2545.118655
Eos C+_MC38	MC38	Eos C+	0.746311429	115555555.6	220	73.33333333	862404.3183	11760.05889
Eos C+_NIL-B6	NIL-B6	Eos C+	0.515681844	119252379.3	227	75.66666667	614962.8686	8127.26258
Eos C+_NIL-BC	NIL-BC	Eos C+	0.054285074	186470155.8	355	118.3333333	101225.4621	855.4264402
Large B cells_4T1	4T1	Large B cells	4.025363442	697378126.5	1327	442.3333333	28072004.16	63463.4608
Large B cells_4T1.2	4T1.2	Large B cells	2.240639089	688650509.9	1311	437	15430172.51	35309.31925
Large B cells_4T1.Br4	4T1.Br4	Large B cells	0.313209421	358311800.2	682	227.3333333	1122266.315	4936.655344
Large B cells_AT3-OVA	AT3-OVA	Large B cells	5.567516217	152327386.7	290	96.66666667	8480851.957	87732.95128
Large B cells_B16-F10	B16-F10	Large B cells	2.039753456	161797193.4	308	102.6666667	3300263.844	32145.42704
Large B cells_CT26	CT26	Large B cells	4.802512121	263705056	502	167.3333333	12664467.28	75684.06741
Large B cells_MC38	MC38	Large B cells	4.09958755	115555555.6	220	73.33333333	4737301.171	64599.56142
Large B cells_NIL-B6	NIL-B6	Large B cells	3.69828866	119252379.3	227	75.66666667	4410297.22	58285.86635
Large B cells_NIL-BC	NIL-BC	Large B cells	1.981620625	186470155.8	355	118.3333333	3695131.067	31226.45973
Mac_4T1	4T1	Mac	0.661619938	697378126.5	1327	442.3333333	4613992.728	10431.03104
Mac_4T1.2	4T1.2	Mac	0.29286291	688650509.9	1311	437	2016801.923	4615.107375
Mac_4T1.Br4	4T1.Br4	Mac	0.124227885	358311800.2	682	227.3333333	445123.1711	1958.019814
Mac_AT3-OVA	AT3-OVA	Mac	0.294112857	152327386.7	290	96.66666667	448014.429	4634.632024
Mac_B16-F10	B16-F10	Mac	0.083608801	161797193.4	308	102.6666667	135276.6935	1317.630131
Mac_CT26	CT26	Mac	0.379458022	263705056	502	167.3333333	1000649.989	5979.980018
Mac_MC38	MC38	Mac	0.415976862	115555555.6	220	73.33333333	480684.3741	6554.786919
Mac_NIL-B6	NIL-B6	Mac	0.048271588	119252379.3	227	75.66666667	57565.01722	760.7711526
Mac_NIL-BC	NIL-BC	Mac	0.052669447	186470155.8	355	118.3333333	98212.79988	829.9673232
Mono_4T1	4T1	Mono	5.684309481	697378126.5	1327	442.3333333	39641130.96	89618.23127
Mono_4T1.2	4T1.2	Mono	3.566336394	688650509.9	1311	437	24559593.76	56200.44339
Mono_4T1.Br4	4T1.Br4	Mono	0.517382746	358311800.2	682	227.3333333	1853843.431	8154.736502
Mono_AT3-OVA	AT3-OVA	Mono	0.687240453	152327386.7	290	96.66666667	1046855.422	10829.53885
Mono_B16-F10	B16-F10	Mono	1.026333006	161797193.4	308	102.6666667	1660577.999	16174.46102
Mono_CT26	CT26	Mono	3.124954939	263705056	502	167.3333333	8240664.172	49246.99705
Mono_MC38	MC38	Mono	1.86495191	115555555.6	220	73.33333333	2155055.541	29387.12102
Mono_NIL-B6	NIL-B6	Mono	0.774486057	119252379.3	227	75.66666667	923593.0503	12206.07555
Mono_NIL-BC	NIL-BC	Mono	0.499444224	186470155.8	355	118.3333333	931314.4226	7870.262729
Neut C-_4T1	4T1	Neut C-	21.44510329	697378126.5	1327	442.3333333	149553459.5	338101.265
Neut C-_4T1.2	4T1.2	Neut C-	5.282970577	688650509.9	1311	437	36381203.82	83252.18265
Neut C-_4T1.Br4	4T1.Br4	Neut C-	5.518497888	358311800.2	682	227.3333333	19773429.13	86979.89353
Neut C-_AT3-OVA	AT3-OVA	Neut C-	0.147979263	152327386.7	290	96.66666667	225412.9442	2331.858043
Neut C-_B16-F10	B16-F10	Neut C-	0.191859064	161797193.4	308	102.6666667	310422.5808	3023.596566
Neut C-_CT26	CT26	Neut C-	0.43780205	263705056	502	167.3333333	1154506.141	6899.439092
Neut C-_MC38	MC38	Neut C-	0.480566804	115555555.6	220	73.33333333	555321.6404	7572.567824
Neut C-_NIL-B6	NIL-B6	Neut C-	0.114203513	119252379.3	227	75.66666667	136190.4065	1799.873214
Neut C-_NIL-BC	NIL-BC	Neut C-	0.095645131	186470155.8	355	118.3333333	178349.6248	1507.179928
Neut C+_4T1	4T1	Neut C+	27.91073027	697378126.5	1327	442.3333333	194643327.8	440037.6666
Neut C+_4T1.2	4T1.2	Neut C+	17.595104	688650509.9	1311	437	121168773.4	277274.081
Neut C+_4T1.Br4	4T1.Br4	Neut C+	23.1520698	358311800.2	682	227.3333333	82956598.08	364911.7218
Neut C+_AT3-OVA	AT3-OVA	Neut C+	1.934587303	152327386.7	290	96.66666667	2946906.282	30485.2374
Neut C+_B16-F10	B16-F10	Neut C+	4.17161648	161797193.4	308	102.6666667	6749558.384	65742.45177
Neut C+_CT26	CT26	Neut C+	7.691096102	263705056	502	167.3333333	20281809.28	121206.0316
Neut C+_MC38	MC38	Neut C+	4.91104003	115555555.6	220	73.33333333	5674979.592	77386.08535
Neut C+_NIL-B6	NIL-B6	Neut C+	2.549938617	119252379.3	227	75.66666667	3040862.471	40187.60975
Neut C+_NIL-BC	NIL-BC	Neut C+	4.201061575	186470155.8	355	118.3333333	7833726.064	66200.50197
NK 90+_4T1	4T1	NK 90+	0.362548832	697378126.5	1327	442.3333333	2528336.252	5715.907127
NK 90+_4T1.2	4T1.2	NK 90+	0.251753384	688650509.9	1311	437	1733700.963	3967.279091
NK 90+_4T1.Br4	4T1.Br4	NK 90+	0.821757227	358311800.2	682	227.3333333	2944453.113	12952.1398
NK 90+_AT3-OVA	AT3-OVA	NK 90+	0.341123144	152327386.7	290	96.66666667	519623.9707	5375.420386
NK 90+_B16-F10	B16-F10	NK 90+	0.537162337	161797193.4	308	102.6666667	869113.5853	8465.392062
NK 90+_CT26	CT26	NK 90+	0.369918884	263705056	502	167.3333333	975494.8002	5829.650202
NK 90+_MC38	MC38	NK 90+	0.459845116	115555555.6	220	73.33333333	531376.5787	7246.044255
NK 90+_NIL-B6	NIL-B6	NK 90+	0.371295209	119252379.3	227	75.66666667	442778.371	5851.696532
NK 90+_NIL-BC	NIL-BC	NK 90+	0.566438899	186470155.8	355	118.3333333	1056239.497	8925.967587
NK C-_4T1	4T1	NK C-	0.298495082	697378126.5	1327	442.3333333	2081639.411	4706.042375
NK C-_4T1.2	4T1.2	NK C-	0.369306246	688650509.9	1311	437	2543229.346	5819.746788
NK C-_4T1.Br4	4T1.Br4	NK C-	0.650661058	358311800.2	682	227.3333333	2331395.35	10255.40477
NK C-_AT3-OVA	AT3-OVA	NK C-	0.923160438	152327386.7	290	96.66666667	1406226.17	14547.16728
NK C-_B16-F10	B16-F10	NK C-	0.92357058	161797193.4	308	102.6666667	1494311.278	14554.97997
NK C-_CT26	CT26	NK C-	0.543287165	263705056	502	167.3333333	1432675.723	8561.807109
NK C-_MC38	MC38	NK C-	1.220595594	115555555.6	220	73.33333333	1410466.02	19233.62755
NK C-_NIL-B6	NIL-B6	NK C-	0.967893507	119252379.3	227	75.66666667	1154236.036	15254.22074
NK C-_NIL-BC	NIL-BC	NK C-	0.844865321	186470155.8	355	118.3333333	1575421.68	13313.42265
NK C+_4T1	4T1	NK C+	0.109559561	697378126.5	1327	442.3333333	764044.4139	1727.304628
NK C+_4T1.2	4T1.2	NK C+	0.228763758	688650509.9	1311	437	1575382.786	3604.994933
NK C+_4T1.Br4	4T1.Br4	NK C+	0.389707079	358311800.2	682	227.3333333	1396366.45	6142.374416
NK C+_AT3-OVA	AT3-OVA	NK C+	0.863230464	152327386.7	290	96.66666667	1314936.407	13602.79042
NK C+_B16-F10	B16-F10	NK C+	0.815858341	161797193.4	308	102.6666667	1320035.898	12857.49251
NK C+_CT26	CT26	NK C+	0.384671271	263705056	502	167.3333333	1014397.591	6062.136997
NK C+_MC38	MC38	NK C+	1.230515551	115555555.6	220	73.33333333	1421929.082	19389.94202
NK C+_NIL-B6	NIL-B6	NK C+	0.906028811	119252379.3	227	75.66666667	1080460.914	14279.21913
NK C+_NIL-BC	NIL-BC	NK C+	0.590888724	186470155.8	355	118.3333333	1101831.124	9311.24894
Other 2_4T1	4T1	Other 2	5.600325338	697378126.5	1327	442.3333333	39055443.92	88294.14602
Other 2_4T1.2	4T1.2	Other 2	4.316613572	688650509.9	1311	437	29726381.37	68023.756
Other 2_4T1.Br4	4T1.Br4	Other 2	2.825672614	358311800.2	682	227.3333333	10124718.41	44536.88451
Other 2_AT3-OVA	AT3-OVA	Other 2	0.812203132	152327386.7	290	96.66666667	1237207.806	12798.70144
Other 2_B16-F10	B16-F10	Other 2	1.27855827	161797193.4	308	102.6666667	2068671.397	20149.39672
Other 2_CT26	CT26	Other 2	5.179086217	263705056	502	167.3333333	13657512.21	81618.59887
Other 2_MC38	MC38	Other 2	1.479396249	115555555.6	220	73.33333333	1709524.555	23311.69848
Other 2_NIL-B6	NIL-B6	Other 2	0.91694611	119252379.3	227	75.66666667	1093480.053	14451.27823
Other 2_NIL-BC	NIL-BC	Other 2	2.797620073	186470155.8	355	118.3333333	5216726.509	44085.01276
Other 3_4T1	4T1	Other 3	1.323585489	697378126.5	1327	442.3333333	9230395.686	20867.51097
Other 3_4T1.2	4T1.2	Other 3	10.16922856	688650509.9	1311	437	70030444.33	160252.733
Other 3_4T1.Br4	4T1.Br4	Other 3	2.50255082	358311800.2	682	227.3333333	8966934.894	39443.99514
Other 3_AT3-OVA	AT3-OVA	Other 3	0.444263496	152327386.7	290	96.66666667	676734.9735	7000.706622
Other 3_B16-F10	B16-F10	Other 3	0.495196529	161797193.4	308	102.6666667	801214.0857	7804.0333
Other 3_CT26	CT26	Other 3	0.706894467	263705056	502	167.3333333	1864116.45	11140.13815
Other 3_MC38	MC38	Other 3	0.434053228	115555555.6	220	73.33333333	501572.6192	6839.626626
Other 3_NIL-B6	NIL-B6	Other 3	0.399123619	119252379.3	227	75.66666667	475964.412	6290.278572
Other 3_NIL-BC	NIL-BC	Other 3	0.659822152	186470155.8	355	118.3333333	1230371.395	10397.50475
Other 4_4T1	4T1	Other 4	1.98578145	697378126.5	1327	442.3333333	13848405.47	31307.62353
Other 4_4T1.2	4T1.2	Other 4	12.45765889	688650509.9	1311	437	85789731.47	196315.175
Other 4_4T1.Br4	4T1.Br4	Other 4	5.005748099	358311800.2	682	227.3333333	17936186.13	78898.17946
Other 4_AT3-OVA	AT3-OVA	Other 4	2.470699997	152327386.7	290	96.66666667	3763552.739	38933.30419
Other 4_B16-F10	B16-F10	Other 4	2.986136219	161797193.4	308	102.6666667	4831484.593	47059.91486
Other 4_CT26	CT26	Other 4	4.230385703	263705056	502	167.3333333	11155740.99	66667.77484
Other 4_MC38	MC38	Other 4	3.07452533	115555555.6	220	73.33333333	3552784.827	48447.06583
Other 4_NIL-B6	NIL-B6	Other 4	2.619937771	119252379.3	227	75.66666667	3124338.128	41290.81226
Other 4_NIL-BC	NIL-BC	Other 4	3.72929843	186470155.8	355	118.3333333	6954028.593	58766.43883
Other 5_4T1	4T1	Other 5	0.774174818	697378126.5	1327	442.3333333	5398925.842	12205.55955
Other 5_4T1.2	4T1.2	Other 5	0.399543831	688650509.9	1311	437	2751460.629	6296.24858
Other 5_4T1.Br4	4T1.Br4	Other 5	0.259230089	358311800.2	682	227.3333333	928851.9986	4085.859232
Other 5_AT3-OVA	AT3-OVA	Other 5	0.144179356	152327386.7	290	96.66666667	219624.6452	2271.979088
Other 5_B16-F10	B16-F10	Other 5	0.228659849	161797193.4	308	102.6666667	369965.2181	3603.557318
Other 5_CT26	CT26	Other 5	0.249237701	263705056	502	167.3333333	657252.419	3927.803302
Other 5_MC38	MC38	Other 5	0.330885676	115555555.6	220	73.33333333	382356.7813	5213.956109
Other 5_NIL-B6	NIL-B6	Other 5	0.114203513	119252379.3	227	75.66666667	136190.4065	1799.873214
Other 5_NIL-BC	NIL-BC	Other 5	0.061501542	186470155.8	355	118.3333333	114682.0212	969.1438413
Other 6_4T1	4T1	Other 6	0.232828468	697378126.5	1327	442.3333333	1623694.808	3670.749378
Other 6_4T1.2	4T1.2	Other 6	0.122875583	688650509.9	1311	437	846183.3289	1936.34629
Other 6_4T1.Br4	4T1.Br4	Other 6	0.22809231	358311800.2	682	227.3333333	817281.6621	3595.080626
Other 6_AT3-OVA	AT3-OVA	Other 6	0.090329235	152327386.7	290	96.66666667	137596.1631	1423.408584
Other 6_B16-F10	B16-F10	Other 6	0.235976964	161797193.4	308	102.6666667	381804.1048	3718.87115
Other 6_CT26	CT26	Other 6	0.364594714	263705056	502	167.3333333	961454.6947	5745.745189
Other 6_MC38	MC38	Other 6	0.208208875	115555555.6	220	73.33333333	240596.9223	3280.867123
Other 6_NIL-B6	NIL-B6	Other 6	0.141817859	119252379.3	227	75.66666667	169121.1711	2235.081557
Other 6_NIL-BC	NIL-BC	Other 6	0.105123477	186470155.8	355	118.3333333	196023.9113	1656.540096
Other Ly6C+_4T1	4T1	Other Ly6C+	0.312550042	697378126.5	1327	442.3333333	2179655.627	4927.631411
Other Ly6C+_4T1.2	4T1.2	Other Ly6C+	0.090599508	688650509.9	1311	437	623913.9738	1427.720764
Other Ly6C+_4T1.Br4	4T1.Br4	Other Ly6C+	0.068740148	358311800.2	682	227.3333333	246304.0618	1083.448952
Other Ly6C+_AT3-OVA	AT3-OVA	Other Ly6C+	0.099666151	152327386.7	290	96.66666667	151818.8432	1570.539758
Other Ly6C+_B16-F10	B16-F10	Other Ly6C+	0.133644956	161797193.4	308	102.6666667	216233.7879	2106.173258
Other Ly6C+_CT26	CT26	Other Ly6C+	0.372802809	263705056	502	167.3333333	983099.8562	5875.098744
Other Ly6C+_MC38	MC38	Other Ly6C+	0.240614067	115555555.6	220	73.33333333	278042.922	3791.494391
Other Ly6C+_NIL-B6	NIL-B6	Other Ly6C+	0.075671869	119252379.3	227	75.66666667	90240.50424	1192.605783
Other Ly6C+_NIL-BC	NIL-BC	Other Ly6C+	0.064948214	186470155.8	355	118.3333333	121109.0358	1023.456641
Other Tc_4T1	4T1	Other Tc	0.209672347	697378126.5	1327	442.3333333	1462209.085	3305.672386
Other Tc_4T1.2	4T1.2	Other Tc	0.267948046	688650509.9	1311	437	1845225.585	4222.484176
Other Tc_4T1.Br4	4T1.Br4	Other Tc	0.500143837	358311800.2	682	227.3333333	1792074.386	7883.025159
Other Tc_AT3-OVA	AT3-OVA	Other Tc	1.40368591	152327386.7	290	96.66666667	2138198.064	22119.29032
Other Tc_B16-F10	B16-F10	Other Tc	1.479994146	161797193.4	308	102.6666667	2394588.991	23323.91873
Other Tc_CT26	CT26	Other Tc	0.448450389	263705056	502	167.3333333	1182586.349	7067.249102
Other Tc_MC38	MC38	Other Tc	1.203401002	115555555.6	220	73.33333333	1390596.714	18962.68246
Other Tc_NIL-B6	NIL-B6	Other Tc	1.347644272	119252379.3	227	75.66666667	1607097.859	21239.17875
Other Tc_NIL-BC	NIL-BC	Other Tc	0.619754597	186470155.8	355	118.3333333	1155657.363	9766.11856
